# Supplementary material for: Nurses’ continuance intention to use electronic health record systems: The antecedent role of personality and organisation support
Source: PLoS One. 2024 Oct 3;19(10):e0300657. doi: 10.1371/journal.pone.0300657 (PMC11449364; doi:10.1371/journal.pone.0300657)
Supplement: S1 Data — (CSV) [file pone.0300657.s001.csv]

ID	gender	age	edu	prof.exp	hos.Name	dep.Name	CI1	CI2	CI3	CI4	CI5	CI6	PE1	PE2	PE3	PE4	PE5	EE1	EE2	EE3	EE4	EE5	SI1	SI2	SI3	SI4	SI5	SI6	SI7	SI8	FC1	FC2	FC3	FC4	FC5	FC6	MS1	MS2	MS3	MS4	EUS1	EUS2	EUS3	EUS4	N1	N2	N3	N4	N5
1	2	3	1	3	3	5	5	5	5	5	5	5	5	5	5	5	5	4	4	4	4	4	4	4	4	4	4	4	4	4	4	4	3	3	3	3	4	4	4	3	4	4	4	3	4	4	4	4	2
2	2	2	1	2	3	5	4	4	4	4	4	4	5	3	3	1	1	3	4	4	3	3	4	4	4	4	3	4	4	3	4	4	4	4	4	2	3	4	3	3	3	3	4	3	3	3	3	3	3
3	1	2	1	1	3	5	5	5	5	5	4	5	5	5	5	4	4	5	5	5	5	5	2	3	4	4	4	5	5	4	5	5	5	5	5	4	4	5	5	5	5	5	5	5	5	5	5	5	5
4	1	2	1	1	3	5	1	1	1	1	1	1	1	1	1	1	1	1	2	1	5	1	1	1	1	1	1	1	1	1	1	1	1	1	1	5	1	1	1	1	1	1	1	1	1	5	5	1	5
5	1	2	1	1	3	5	5	5	5	5	5	5	5	4	3	1	1	5	5	5	5	5	5	3	4	3	3	5	2	2	2	2	3	3	5	1	3	3	2	1	4	5	1	2	5	5	5	5	5
6	2	1	1	3	3	3	3	3	4	4	3	3	4	3	3	3	3	3	3	3	3	3	3	3	3	3	3	3	3	3	3	3	3	3	3	3	5	3	3	3	3	3	3	3	4	3	3	5	1
7	2	2	1	1	3	3	5	5	5	5	5	5	5	1	1	1	1	5	5	5	5	4	1	1	2	2	2	5	4	3	4	4	5	1	4	3	1	1	4	4	1	1	4	4	3	1	5	1	5
8	2	3	1	2	3	3	4	3	4	4	3	3	3	3	2	2	2	3	3	3	3	3	2	2	3	3	3	4	3	2	4	4	4	3	4	4	3	3	3	3	4	4	4	2	4	2	4	3	4
9	1	3	1	3	3	5	5	5	5	4	4	4	4	4	4	1	5	4	4	5	3	4	4	5	3	4	5	5	5	3	3	4	4	3	5	1	4	1	1	1	1	4	1	2	5	5	5	5	2
10	1	3	1	4	3	5	5	5	5	4	4	4	4	4	4	1	5	4	4	5	3	4	4	5	3	4	5	5	5	3	3	4	4	3	5	1	4	1	1	1	1	4	1	2	5	5	5	5	2
11	1	2	1	1	3	5	5	5	5	4	4	4	3	3	3	3	3	4	4	4	4	4	3	3	2	2	3	3	3	2	4	4	4	4	4	2	3	3	4	3	3	3	3	3	4	4	3	3	3
12	2	2	1	2	3	5	4	3	5	4	3	3	4	4	4	1	1	4	4	4	5	4	5	5	1	1	2	2	2	4	3	3	3	4	4	2	4	3	3	4	4	4	3	4	5	5	3	5	3
13	2	1	1	1	3	5	5	5	5	5	5	5	5	5	5	3	3	4	4	5	4	4	3	3	4	4	4	5	4	4	3	3	3	2	4	4	4	4	3	4	3	4	1	3	4	5	4	4	5
15	2	5	1	5	7	5	3	4	5	4	4	4	4	2	3	2	2	5	5	5	4	4	3	3	2	2	2	4	3	3	4	4	4	4	5	4	4	3	2	2	4	4	1	2	4	5	4	4	3
16	2	2	1	2	2	6	5	5	5	5	4	4	4	4	4	1	1	4	4	4	4	4	4	4	4	4	4	4	3	4	4	3	4	4	4	5	4	4	4	4	4	4	4	4	4	5	3	3	5
17	2	1	1	1	7	3	3	3	4	3	3	3	3	4	3	3	3	4	3	4	3	4	3	4	4	4	3	4	4	4	3	4	3	2	3	2	4	4	3	4	3	3	3	3	3	3	3	3	3
18	2	3	1	3	2	6	5	5	4	4	4	3	4	4	4	1	1	4	4	3	4	4	3	3	4	4	4	4	4	3	4	3	4	4	3	3	3	2	4	2	4	3	4	3	5	4	5	5	5
19	2	3	3	3	2	6	1	4	1	1	1	1	1	2	1	1	1	1	1	1	5	3	3	3	3	3	3	3	3	3	3	3	3	3	3	3	3	3	3	3	3	3	3	3	5	5	2	3	5
21	2	5	1	3	2	6	5	5	5	5	5	5	5	5	5	1	1	4	5	5	5	5	5	5	5	5	5	5	5	5	5	5	5	5	5	5	5	3	5	2	5	5	4	5	5	5	2	5	5
22	2	2	4	2	2	6	3	3	1	1	2	1	3	3	1	1	1	3	1	3	3	3	1	1	1	1	1	1	1	1	3	3	3	3	3	5	3	3	2	3	3	1	3	3	3	4	4	1	2
23	2	5	4	5	2	6	3	3	3	3	3	3	2	2	4	4	2	3	3	4	4	4	2	2	2	3	3	4	2	2	3	3	3	3	3	3	3	4	3	3	3	4	4	3	3	2	3	3	4
24	2	5	4	5	2	6	1	1	3	2	1	2	1	1	2	2	2	2	1	3	1	2	2	1	2	1	1	1	2	2	1	3	2	1	2	4	1	1	1	1	2	1	2	2	1	4	5	3	5
25	2	5	4	5	2	6	5	5	4	4	4	4	4	5	5	4	2	3	3	3	4	3	3	3	3	3	4	4	3	3	3	2	3	2	3	4	3	2	3	2	3	3	2	3	3	2	3	2	5
26	2	4	1	5	2	3	5	5	5	5	5	5	5	5	5	1	2	5	5	5	5	5	1	1	5	5	5	5	5	5	5	5	5	5	5	5	5	5	5	5	5	5	5	5	4	5	3	5	3
27	2	4	4	4	2	6	4	4	5	5	4	4	4	4	4	3	3	3	3	3	3	4	4	4	4	4	4	4	4	4	4	4	4	4	3	3	3	4	4	4	3	3	3	3	4	3	2	4	3
28	2	2	1	2	2	3	4	4	4	4	4	4	4	4	3	4	4	3	4	3	4	3	3	4	3	4	3	4	4	3	3	3	4	4	3	2	3	3	3	4	4	3	4	4	3	2	3	3	2
29	2	4	1	4	7	3	2	2	2	2	2	2	2	2	1	4	3	3	4	3	4	3	3	3	4	3	3	4	2	4	3	2	3	3	3	4	3	2	3	2	4	3	3	4	3	3	3	3	3
30	2	5	4	5	2	3	3	3	3	3	5	5	4	4	4	1	1	4	4	4	4	4	3	3	3	3	3	4	4	3	3	3	3	3	3	3	4	3	3	3	3	3	3	3	3	5	2	4	2
31	2	1	1	1	7	5	5	1	5	3	3	2	3	3	3	3	3	3	3	3	3	3	4	3	4	4	4	4	4	4	3	3	3	3	3	2	3	3	3	1	3	3	3	1	3	5	3	3	1
32	1	3	2	2	5	5	5	5	5	5	5	5	5	5	5	5	5	5	5	5	5	5	5	5	5	5	5	5	2	2	1	1	1	1	2	1	3	3	2	2	5	3	3	2	5	5	3	5	4
33	1	2	1	2	5	4	4	4	5	5	5	5	5	5	5	5	5	5	5	5	5	5	5	5	5	5	5	5	5	5	1	1	3	3	3	3	3	4	5	5	4	3	3	5	5	1	1	3	3
34	2	4	1	4	5	5	5	5	5	5	5	5	5	5	5	5	5	5	5	5	5	5	5	5	5	5	5	5	5	5	2	2	1	2	3	1	4	3	2	3	3	3	3	5	5	1	1	3	4
35	2	2	1	2	5	6	5	5	5	5	4	5	5	5	5	1	1	4	5	5	4	4	4	4	4	4	4	4	3	3	4	4	5	4	4	3	4	5	3	4	5	5	3	3	4	5	4	4	5
36	2	6	1	5	5	6	4	4	3	4	4	4	3	3	3	3	3	4	4	4	4	4	3	3	4	3	4	3	4	4	2	3	2	3	4	3	3	3	3	4	4	4	3	3	4	3	2	3	2
37	2	5	1	4	5	6	4	4	4	4	4	4	3	3	3	2	2	4	4	4	4	4	4	4	4	4	4	4	5	5	3	3	4	4	3	4	4	4	4	3	4	4	4	3	4	5	4	4	4
38	1	3	1	2	5	6	4	3	4	3	3	3	1	1	1	2	2	2	3	2	1	2	3	3	3	3	3	3	3	3	3	3	3	3	3	3	3	3	3	3	3	3	3	3	4	4	4	4	4
39	2	3	1	3	5	6	5	5	5	5	5	5	4	4	4	1	1	5	5	5	4	5	3	3	5	5	5	5	4	4	4	4	4	4	4	3	4	4	4	3	5	5	4	3	5	3	3	4	3
40	1	6	1	5	5	6	3	4	4	4	3	4	3	4	4	2	2	3	3	4	4	3	3	4	4	4	4	4	3	3	3	3	2	3	3	3	2	3	3	3	4	4	4	3	3	4	2	2	3
41	2	3	1	3	5	6	4	4	4	4	4	4	4	4	3	1	1	3	3	3	3	3	3	3	3	2	2	3	3	3	3	3	3	3	2	3	3	3	2	2	3	4	3	2	4	5	4	4	4
42	1	6	1	6	5	6	3	3	4	2	2	2	3	3	2	1	1	2	3	3	3	3	3	2	3	4	4	4	4	3	3	3	4	4	3	2	3	3	3	4	4	4	3	3	3	5	3	2	4
43	2	5	1	5	5	6	4	3	3	3	3	3	4	3	3	3	3	3	3	3	3	3	4	3	3	3	4	3	3	3	4	4	3	4	3	2	3	2	3	3	3	3	1	3	3	4	3	3	4
44	2	2	1	2	5	6	4	4	4	4	3	4	5	4	4	1	1	4	5	5	2	3	3	3	4	4	4	4	3	2	4	4	4	4	4	4	2	3	3	2	4	4	2	2	4	5	2	3	3
45	2	3	1	3	5	5	2	2	2	2	2	2	2	3	2	1	1	3	3	3	4	3	2	2	3	3	3	5	4	4	3	3	3	3	3	3	3	3	3	3	4	4	4	4	3	4	2	2	2
46	2	4	1	4	5	5	2	2	3	4	1	2	3	2	2	2	2	2	2	2	3	3	2	2	2	2	2	3	2	2	3	2	2	2	2	4	2	3	1	1	2	2	3	1	3	4	4	5	3
48	2	2	1	1	5	6	4	4	5	5	4	4	4	3	3	2	1	4	4	3	2	4	3	4	4	4	4	5	5	5	5	5	2	4	4	1	4	5	5	5	5	5	3	5	2	4	3	2	4
49	2	2	1	2	5	5	4	4	5	4	4	4	5	4	3	1	1	3	4	4	5	5	4	4	4	3	2	5	5	3	4	3	3	3	4	5	3	5	4	3	5	5	3	5	5	1	5	2	1
50	2	3	1	3	5	4	4	4	5	5	5	5	3	3	1	1	1	5	4	4	5	5	3	5	3	1	1	5	2	1	1	1	5	3	3	3	3	1	3	3	4	1	1	3	4	2	1	1	3
51	2	2	1	1	5	5	5	5	5	5	4	4	5	4	4	4	4	5	5	5	4	5	4	4	4	4	4	4	4	4	5	5	5	5	5	2	4	5	4	4	5	5	5	4	4	4	3	3	2
52	2	3	1	3	5	5	1	1	1	1	1	1	1	1	1	1	1	5	5	5	5	4	1	1	1	1	1	1	1	1	1	1	1	1	5	3	5	3	1	1	2	3	2	1	3	1	4	4	2
53	1	2	1	1	5	2	5	5	5	5	4	4	5	5	5	4	4	5	5	5	4	4	5	5	5	5	5	5	3	5	5	5	5	5	5	3	4	5	4	3	5	5	3	4	5	5	5	1	5
54	1	3	2	3	5	2	4	4	4	3	4	4	5	4	4	2	2	2	3	2	4	4	2	2	2	2	2	2	4	4	4	4	4	4	4	4	3	4	4	4	4	4	4	4	2	4	2	4	3
55	1	6	2	5	5	2	5	5	5	5	5	5	4	4	4	1	2	4	4	5	4	5	3	4	4	4	4	5	4	4	3	3	4	4	4	5	4	4	3	4	4	4	3	3	4	5	4	3	4
56	1	2	1	1	5	2	5	4	4	4	5	4	4	4	4	2	2	4	5	4	4	4	3	3	3	3	2	4	3	3	3	3	4	4	4	3	3	4	3	2	3	4	3	3	4	5	4	4	4
57	2	3	4	3	5	6	5	5	5	5	5	5	5	5	5	5	5	3	3	3	3	3	3	3	3	3	3	1	3	3	3	3	3	3	3	3	5	3	3	5	3	3	3	3	1	1	1	3	1
58	2	3	4	3	5	6	4	4	4	4	4	4	3	3	3	3	3	4	4	4	4	4	3	3	3	3	4	2	2	2	3	4	5	3	2	3	3	2	2	3	3	2	2	2	3	2	3	3	3
59	2	5	2	4	5	4	4	4	4	4	4	4	2	2	2	1	1	5	4	5	4	4	3	3	3	3	3	3	2	2	4	4	3	3	4	4	4	1	2	2	2	3	2	2	3	5	3	1	3
60	2	4	1	4	5	6	5	5	5	5	5	5	5	5	5	1	1	4	4	4	4	5	3	3	4	4	4	4	4	1	4	4	5	5	5	2	4	3	3	3	2	3	3	3	4	2	1	3	3
61	2	3	4	2	5	6	4	4	4	4	4	4	3	3	2	1	2	4	4	4	3	4	3	3	3	3	3	3	3	3	3	3	3	3	3	4	2	2	2	2	2	2	3	2	4	5	4	2	4
62	2	3	4	3	5	6	4	4	4	4	4	4	3	3	2	1	2	4	4	4	3	4	3	3	3	3	3	3	3	3	3	3	3	3	3	4	2	2	2	2	2	2	3	2	4	5	4	2	4
63	2	1	4	1	5	6	4	4	3	3	3	3	4	4	3	4	4	3	3	3	3	3	3	4	3	4	4	3	4	4	3	3	3	3	3	2	3	3	3	4	4	3	4	4	3	3	2	3	2
64	2	1	4	1	5	6	4	3	4	3	2	3	4	3	3	1	2	3	3	5	5	3	2	5	5	3	3	4	4	4	3	4	3	3	3	3	3	4	3	3	4	3	3	3	4	5	4	5	3
65	2	1	4	1	5	5	4	3	4	4	4	3	3	3	3	2	2	4	3	4	5	4	4	4	4	4	4	4	4	2	4	3	4	3	3	3	2	3	3	2	4	4	2	3	4	5	4	4	4
66	2	1	4	1	5	6	2	3	2	2	2	2	2	2	2	2	2	3	2	3	4	3	4	4	4	4	3	4	2	2	2	2	2	2	2	1	2	1	2	2	2	1	2	2	4	5	4	2	3
67	2	2	4	1	5	6	4	4	4	4	3	3	3	3	3	4	4	4	4	3	4	4	4	4	4	4	3	4	5	5	5	5	3	3	2	4	5	5	5	5	4	2	5	2	3	2	2	4	3
68	2	5	1	4	5	6	5	5	5	5	5	5	5	5	5	5	5	5	5	5	5	5	5	5	5	5	5	5	5	5	4	4	3	3	3	3	4	3	3	3	3	3	3	3	4	2	4	2	3
70	2	5	1	3	5	6	4	4	4	4	4	4	5	3	3	1	1	4	4	4	3	3	3	2	3	3	3	4	2	2	3	3	3	3	3	4	2	1	2	1	3	3	2	2	1	4	4	4	5
71	2	2	1	1	5	5	4	3	5	4	4	4	4	4	4	3	4	5	5	5	4	5	4	5	5	4	4	5	5	5	5	5	5	5	5	5	4	4	5	5	5	5	5	5	5	5	5	5	5
72	1	2	1	1	5	5	3	3	4	4	4	4	3	3	3	3	3	4	4	4	3	3	4	4	4	4	4	3	3	3	4	4	4	4	3	3	3	3	4	4	3	3	3	4	4	3	2	4	2
73	1	3	1	3	5	5	3	3	4	4	4	4	3	3	3	3	3	3	3	3	4	4	3	3	3	3	4	4	4	4	3	3	3	4	4	2	3	4	4	4	3	3	4	4	3	3	3	3	4
74	2	2	1	1	5	5	3	3	4	4	4	4	3	3	3	3	3	4	4	4	3	3	4	4	4	4	4	3	3	3	3	3	3	2	2	3	3	2	3	4	3	3	2	3	4	3	3	4	3
75	1	2	1	1	7	5	2	4	3	4	4	4	3	2	4	3	2	3	4	4	5	5	4	4	3	3	1	1	1	2	5	5	5	4	4	4	4	4	5	1	4	3	3	5	4	4	4	3	3
76	1	3	1	2	3	4	5	5	4	4	4	4	5	5	4	3	4	4	5	4	2	4	4	4	4	3	2	5	4	4	3	4	3	3	4	5	3	3	3	1	3	3	1	2	5	5	2	5	2
77	2	5	1	5	3	4	3	3	5	3	3	4	3	3	3	3	1	1	3	3	3	3	1	1	1	1	1	5	3	3	3	3	3	3	3	3	3	1	1	1	3	3	1	1	3	5	3	3	3
78	2	6	2	5	3	4	5	5	4	5	5	5	4	4	4	2	2	4	4	4	4	4	2	2	4	3	4	5	5	5	5	5	5	5	5	4	5	4	3	2	4	5	4	4	2	5	2	2	2
79	2	4	1	2	3	6	5	5	4	4	4	4	4	4	3	3	3	3	3	4	4	4	3	4	4	4	4	4	4	2	2	3	3	3	3	3	4	2	3	2	3	4	2	2	5	5	2	3	2
80	2	4	1	3	5	5	4	4	4	4	4	4	4	4	3	1	1	4	4	4	4	4	3	3	3	3	3	3	4	4	4	3	4	4	3	5	4	4	4	4	4	4	4	4	3	5	3	1	5
81	2	3	1	2	5	5	4	4	4	4	4	4	3	3	4	3	3	2	3	3	3	3	4	4	4	3	3	3	4	4	3	3	4	4	3	3	3	4	3	4	3	4	4	3	3	2	3	3	3
82	2	3	1	2	5	5	3	3	4	4	4	4	3	3	4	4	4	4	4	4	3	3	4	4	4	4	3	3	3	3	4	4	4	4	4	3	3	4	4	4	3	3	4	4	3	2	2	3	2
83	2	2	1	1	5	5	3	3	4	4	4	4	4	4	3	2	2	4	4	4	3	3	4	4	4	3	3	3	4	4	4	4	4	4	3	3	3	4	4	4	3	3	3	4	3	2	2	4	2
84	2	4	1	4	5	5	4	4	3	3	3	3	4	4	3	2	2	3	3	3	4	4	3	3	3	4	4	4	4	4	3	3	4	4	3	4	3	3	3	3	3	3	3	3	3	4	3	3	4
85	1	4	2	4	5	6	2	2	2	2	1	3	1	3	2	1	3	1	3	1	1	2	1	3	2	3	2	2	2	2	1	2	1	2	3	3	3	2	1	2	3	2	1	3	1	4	4	2	5
86	1	4	1	3	8	4	5	5	5	5	5	5	5	4	4	2	2	5	5	5	4	5	4	4	5	4	2	5	4	4	5	5	5	5	5	5	4	4	3	1	4	3	1	1	5	5	5	5	5
87	1	5	1	4	8	4	5	5	5	5	5	4	5	4	4	3	4	5	5	5	4	4	5	4	5	3	4	3	3	3	4	5	5	5	5	5	3	3	2	1	4	2	1	1	5	5	2	3	4
88	2	4	1	4	8	5	5	5	5	5	5	5	5	5	5	3	4	4	4	4	5	5	5	5	5	4	5	5	4	5	4	3	4	4	4	3	4	5	5	4	5	5	1	5	5	5	5	5	5
89	2	3	1	3	7	3	3	3	5	4	3	5	1	3	3	4	3	3	4	1	1	4	5	5	3	2	2	4	3	1	2	2	2	2	2	4	4	5	2	2	2	4	2	5	3	5	2	4	3
90	2	3	1	2	3	5	5	5	5	5	4	4	4	3	3	1	1	4	5	5	5	5	4	4	4	4	3	4	5	5	5	5	5	4	4	4	4	4	4	3	5	5	4	5	3	5	3	3	1
91	2	3	1	3	3	4	5	5	5	5	4	4	3	3	3	1	1	4	4	4	5	5	4	4	4	4	4	4	4	4	4	4	5	4	4	3	5	5	5	3	5	5	3	3	3	1	3	3	3
92	1	2	1	2	3	5	5	5	4	4	4	5	4	3	4	1	2	3	4	4	3	3	3	2	4	4	4	4	4	4	5	5	5	4	5	5	4	4	4	2	4	4	2	3	4	5	4	2	3
93	1	2	3	2	3	5	5	5	5	5	5	5	5	5	5	3	3	4	4	4	2	4	2	2	4	4	4	5	5	2	3	3	4	3	3	3	4	4	4	2	5	5	3	2	5	5	4	2	4
94	1	3	1	3	3	5	3	3	3	3	3	4	3	4	3	3	3	2	3	3	3	3	3	4	3	3	3	3	3	3	4	3	3	5	3	3	3	3	1	3	3	3	3	3	1	3	3	1	5
95	2	2	1	2	3	4	5	5	5	5	5	5	5	5	5	1	1	5	5	5	5	5	5	5	5	5	5	5	5	5	5	5	5	5	5	1	5	5	5	5	5	5	5	5	3	5	3	1	5
96	2	3	1	2	3	5	5	5	5	5	5	5	5	5	4	2	2	5	5	5	4	5	5	5	5	5	5	5	4	4	5	5	4	4	5	4	4	5	5	3	5	5	4	3	3	5	3	3	3
97	2	4	1	3	3	5	5	5	5	5	5	5	5	5	5	1	1	4	5	5	4	4	2	3	3	3	3	3	4	4	4	4	4	4	4	5	4	5	4	3	5	4	4	4	5	5	5	1	5
98	2	2	1	3	3	5	4	4	4	4	4	4	4	4	4	2	3	4	4	4	4	4	4	4	2	3	3	4	4	4	4	4	4	4	4	5	4	4	3	3	4	4	2	3	3	5	5	1	5
99	2	3	1	2	3	5	4	3	3	3	3	3	4	3	3	2	2	3	3	3	4	3	4	4	4	4	4	4	3	3	4	4	3	3	3	3	3	4	3	2	3	4	3	3	4	5	4	4	4
100	2	5	1	4	3	4	5	5	5	5	5	5	4	4	4	1	1	5	5	5	5	5	3	4	4	5	5	5	3	3	4	4	4	4	4	5	3	4	4	3	4	5	4	4	4	5	5	3	3
101	2	4	1	3	3	4	5	5	5	5	5	5	5	5	5	1	1	5	5	5	5	5	5	5	4	5	5	5	5	5	5	5	5	5	5	1	5	5	4	3	5	5	5	4	4	2	2	4	1
102	1	4	1	3	3	4	5	5	4	5	4	4	5	5	5	1	1	5	5	5	5	5	1	2	3	3	4	4	4	4	3	3	4	4	5	1	4	4	4	3	3	4	3	3	4	5	5	2	3
103	2	3	1	3	3	4	5	5	3	4	4	5	5	4	3	1	1	3	4	5	5	5	4	4	5	5	5	5	5	4	4	4	4	4	5	1	5	4	4	1	2	4	3	4	4	5	5	5	4
104	2	6	1	5	3	4	5	5	5	5	5	5	5	5	5	3	1	4	4	4	4	4	2	2	4	4	4	4	4	4	3	3	3	4	4	4	4	4	4	4	4	3	2	4	3	3	4	2	2
105	1	3	1	3	3	4	4	4	4	4	4	4	4	4	4	1	1	3	4	4	4	4	3	3	3	3	3	3	3	3	3	2	3	3	4	4	2	2	2	2	2	2	1	2	5	5	5	3	3
106	1	3	1	2	3	4	4	4	4	4	4	4	5	5	5	1	1	4	4	4	4	4	1	4	4	4	4	4	3	1	3	3	4	4	5	2	4	5	3	4	4	4	4	3	4	5	2	4	3
107	1	2	1	2	3	4	4	4	4	4	3	4	3	3	2	4	5	4	5	4	4	5	5	5	5	5	5	5	5	5	3	3	3	4	4	3	4	4	4	2	5	5	4	4	1	2	1	2	1
108	1	2	1	1	3	4	5	5	4	4	3	4	4	4	2	1	1	4	3	3	4	3	2	3	3	3	3	5	2	3	3	3	3	3	2	4	4	3	3	1	5	5	3	1	3	2	2	3	3
109	2	3	1	3	3	4	5	5	5	5	5	5	5	5	5	4	4	5	5	5	5	5	4	4	4	4	4	4	4	4	2	2	2	3	4	3	3	4	3	3	3	4	3	4	4	5	4	1	5
110	1	3	1	2	10	5	5	5	5	5	5	5	5	4	5	1	1	5	5	5	4	5	2	1	4	3	3	3	4	4	5	5	5	4	5	5	3	2	4	3	5	4	4	2	2	5	3	3	3
111	2	2	1	1	9	5	4	4	1	4	4	5	4	5	4	3	4	3	4	4	5	4	4	5	5	5	5	5	4	5	4	4	3	4	5	3	4	4	5	3	4	4	4	5	3	5	5	4	3
112	1	3	1	2	9	1	5	5	5	5	5	5	5	5	5	1	1	1	5	5	4	4	4	4	4	4	4	4	4	4	4	4	4	4	4	2	4	4	5	5	4	4	4	5	5	1	1	3	3
113	2	1	1	1	9	6	4	4	3	4	4	4	4	4	4	4	4	3	3	3	3	3	3	3	3	3	3	3	3	3	4	4	4	3	3	3	3	3	3	3	3	3	3	3	3	2	2	3	3
114	1	2	1	2	9	6	5	5	5	5	5	5	5	5	4	4	4	5	5	5	4	4	4	4	4	4	4	4	4	3	4	4	4	4	4	3	4	4	4	3	5	5	4	3	4	5	5	4	5
115	2	1	1	1	9	5	4	4	5	5	3	5	4	4	1	1	1	5	5	5	4	4	1	3	5	3	4	3	5	2	3	3	3	4	5	1	4	4	2	3	3	3	3	4	4	3	1	5	4
116	1	2	1	1	9	5	3	2	2	3	3	4	2	3	3	2	3	2	3	4	2	3	2	3	3	2	4	3	2	3	2	3	3	3	4	3	2	3	2	3	3	2	3	3	2	3	3	3	3
117	1	2	1	1	9	5	4	4	5	4	4	4	4	4	4	3	3	4	4	4	4	4	3	3	4	4	4	4	4	4	4	4	4	4	4	4	4	4	4	4	4	4	4	4	4	5	3	2	3
118	1	2	1	2	6	5	4	4	3	3	4	4	4	4	4	1	1	4	4	4	4	4	4	3	4	4	4	4	3	3	3	3	3	3	3	3	4	2	2	2	3	4	2	2	4	5	4	1	4
119	1	4	1	3	6	5	5	5	4	4	4	4	4	5	5	1	1	3	4	4	4	4	3	3	4	4	4	4	3	2	3	3	3	3	3	2	4	4	3	3	3	3	1	4	4	5	1	4	5
120	2	2	1	2	4	5	4	4	4	4	4	4	4	4	4	3	3	3	3	3	3	3	3	3	3	3	3	3	2	2	3	3	3	3	3	4	2	1	1	1	2	1	1	2	3	5	2	4	3
121	1	3	1	2	4	5	4	4	4	5	4	4	4	4	4	4	4	4	5	4	4	5	4	5	4	5	4	5	4	5	4	4	3	4	3	2	4	4	4	4	3	4	3	3	5	1	2	3	3
122	2	2	1	2	4	5	2	2	2	2	2	2	2	2	2	2	2	2	2	2	2	2	2	2	2	2	2	2	2	2	1	1	1	1	5	2	2	2	1	1	2	2	2	3	3	5	4	4	3
123	2	2	1	2	9	6	4	3	3	3	3	2	3	3	3	3	3	4	3	3	5	3	3	3	2	2	2	2	2	3	3	3	2	2	3	5	4	3	3	3	4	3	1	3	4	2	3	5	3
124	2	1	1	1	9	6	4	4	1	4	4	4	4	4	4	1	1	4	4	4	5	5	5	5	5	5	5	5	5	5	3	3	4	4	4	3	5	5	4	3	5	5	5	3	4	1	3	2	3
125	2	1	1	1	9	5	4	4	4	5	4	4	4	4	5	1	1	4	4	4	3	3	2	4	4	3	4	4	3	3	4	3	1	3	3	2	4	4	3	1	4	3	4	3	4	5	4	4	5
126	2	1	1	1	9	5	5	5	5	5	5	5	5	5	4	1	2	5	5	5	4	5	3	4	5	4	3	3	1	1	5	5	5	5	5	2	5	3	3	3	3	4	4	4	3	5	5	2	4
128	2	2	1	1	6	5	4	4	4	4	4	4	4	4	1	1	1	4	4	4	4	4	4	4	4	4	4	4	4	4	4	4	4	4	4	5	1	4	4	1	4	4	4	4	4	5	3	3	3
129	2	5	1	5	6	5	5	5	5	5	5	5	5	5	5	1	1	4	4	4	4	4	4	4	4	4	4	4	4	4	4	4	4	4	4	2	4	4	4	4	5	4	4	4	4	5	5	2	3
130	2	4	1	3	4	5	3	3	4	4	4	4	3	3	3	3	3	4	4	4	4	4	4	4	4	4	4	4	4	4	3	3	3	3	2	2	4	4	3	3	4	4	4	3	2	2	3	2	3
131	2	2	1	2	4	5	4	4	4	4	4	4	4	4	4	4	4	3	3	3	3	3	4	3	3	3	3	3	2	2	3	3	3	3	3	3	2	1	1	1	2	2	1	1	3	5	2	4	3
132	2	4	1	4	4	5	4	4	4	4	4	4	4	4	4	4	4	4	4	4	4	4	4	4	4	4	4	4	4	4	3	3	3	3	3	3	4	4	3	3	4	4	4	3	2	2	2	2	3
133	2	2	4	2	6	5	4	4	4	4	5	5	5	5	5	1	1	4	5	5	4	5	2	4	5	5	5	5	5	5	4	4	5	5	5	1	4	5	5	1	4	5	5	5	4	5	3	1	4
134	2	2	1	1	6	5	2	2	4	3	4	5	5	5	5	5	5	5	5	5	4	4	4	2	1	1	1	1	2	2	1	1	3	4	4	5	5	1	2	1	5	5	4	5	5	5	1	3	1
135	1	3	1	3	4	1	5	5	5	5	5	5	5	5	5	1	1	5	5	5	4	5	1	1	5	5	3	5	5	5	5	5	5	5	5	5	5	3	5	3	5	5	1	1	5	5	4	2	3
136	1	3	2	3	3	5	5	5	5	5	5	5	5	5	5	5	5	5	5	5	5	5	5	5	5	5	5	5	5	5	5	5	5	5	5	1	5	5	3	3	5	5	5	3	4	5	5	3	3
137	2	3	1	3	3	5	3	3	3	4	3	3	4	3	2	3	3	3	3	3	3	3	4	3	3	3	3	4	4	4	3	3	3	3	3	3	4	3	3	3	4	3	3	3	3	3	3	3	2
138	2	2	2	2	3	2	4	4	5	5	5	5	4	3	1	1	1	3	3	3	4	3	1	4	4	4	4	4	4	4	3	1	3	3	3	3	3	3	3	2	3	4	3	3	2	5	3	3	2
139	2	3	4	3	3	5	5	4	3	4	4	4	4	4	4	1	1	3	4	4	3	3	2	2	4	4	4	4	3	1	2	2	3	3	4	4	2	1	1	2	1	1	1	1	2	5	4	1	3
140	2	5	1	5	5	6	3	3	5	5	4	5	5	5	4	1	1	4	4	5	4	4	4	4	4	4	4	4	3	3	3	3	3	4	4	3	4	5	3	3	4	4	3	4	4	5	4	3	4
141	2	5	1	4	5	6	5	5	5	5	4	5	5	5	5	1	1	4	5	5	4	4	4	4	4	4	4	4	3	3	4	4	5	4	4	3	4	5	3	5	5	5	3	3	4	5	4	1	4
142	2	2	1	2	3	2	4	3	2	4	4	4	4	2	2	2	2	4	4	4	4	4	2	2	4	4	4	4	4	4	4	4	4	4	4	2	4	4	4	4	4	4	4	4	3	5	3	3	3
143	2	3	1	2	3	2	4	4	4	3	4	3	3	4	4	4	4	3	3	3	3	4	4	4	4	3	3	3	3	3	4	4	3	2	2	3	3	3	3	2	3	3	2	3	2	3	3	2	2
144	2	2	1	1	3	2	4	4	3	3	3	3	4	4	4	4	4	4	4	4	3	3	3	3	3	4	4	3	4	4	2	2	3	3	3	3	3	3	3	3	3	3	3	3	3	3	2	3	3
145	2	1	1	1	3	2	5	4	4	4	4	4	4	4	4	2	3	4	4	4	4	4	4	4	4	4	4	4	4	4	4	4	4	4	4	5	4	4	4	3	4	4	4	4	3	3	1	3	3
146	1	3	4	3	3	2	3	3	3	3	3	4	3	3	3	2	2	3	3	4	4	4	3	3	3	3	3	3	4	4	4	3	3	4	4	3	3	2	3	3	3	4	3	3	4	4	3	2	2
147	1	2	1	2	3	2	5	5	5	5	5	5	5	4	3	1	1	3	4	5	5	5	1	1	1	1	3	4	5	3	4	4	4	5	5	1	5	5	4	1	2	1	1	1	4	5	2	4	3
148	2	4	1	4	3	2	4	4	4	4	4	4	4	4	4	1	1	4	4	4	3	4	3	3	3	3	3	3	3	3	4	4	4	4	4	2	4	4	4	4	4	4	4	4	4	5	5	4	5
149	1	4	1	4	3	2	4	4	4	3	4	4	3	3	2	2	2	3	4	4	4	3	3	4	4	4	3	4	3	3	3	4	3	4	3	2	3	3	3	3	4	3	4	4	5	2	3	2	4
150	2	3	4	3	3	2	5	5	5	5	4	4	5	5	5	5	4	5	5	5	4	4	4	4	5	5	4	4	4	4	5	5	4	4	4	1	5	4	5	5	5	5	4	5	4	2	5	4	5
151	1	3	1	1	3	5	5	5	5	5	5	5	5	4	4	2	2	4	4	4	4	4	3	3	3	3	3	3	3	3	4	3	3	3	3	3	4	4	4	4	4	4	4	4	5	3	2	3	2
152	2	4	1	3	3	5	4	4	4	5	5	5	4	4	4	3	3	4	4	4	4	4	4	4	4	4	4	4	4	4	5	5	5	4	4	3	4	4	4	3	4	3	4	3	3	3	1	3	3
153	2	2	1	3	3	5	5	4	5	5	5	5	4	4	4	4	3	5	5	5	4	4	5	5	5	4	4	5	5	5	5	5	5	4	5	2	4	4	4	4	5	4	4	4	5	4	3	3	2
154	2	4	4	4	3	5	4	4	5	4	4	5	4	4	5	3	3	3	3	4	4	4	4	4	4	4	4	4	3	4	4	4	4	4	4	2	4	4	4	4	3	4	4	4	4	2	2	3	3
156	2	3	1	3	1	3	4	4	4	4	4	4	4	4	4	4	4	4	4	4	4	4	4	3	4	4	4	4	4	4	4	4	4	4	4	2	4	4	4	4	4	4	4	4	4	5	4	4	4
157	2	2	1	2	1	3	5	5	5	5	5	5	5	5	3	1	1	3	4	2	4	4	5	5	5	5	5	5	3	3	3	3	4	4	3	2	3	3	4	3	5	4	3	3	4	5	3	4	3
158	1	2	1	2	3	5	4	4	4	4	3	3	4	4	3	3	3	3	3	4	4	4	3	3	4	3	3	4	3	3	5	4	3	3	4	3	3	3	3	3	3	3	3	3	4	2	2	4	2
159	2	5	1	5	5	6	3	3	4	5	4	4	3	3	3	1	1	4	5	5	4	5	3	3	3	3	2	2	2	1	2	1	1	2	3	3	2	1	2	2	3	3	1	3	5	1	5	1	3
160	2	5	4	1	7	5	5	5	5	5	3	4	5	5	4	1	1	4	3	3	3	3	3	4	4	4	4	4	5	4	3	3	3	4	4	2	4	3	4	3	4	4	3	3	3	2	3	4	2
161	2	4	2	4	7	5	5	5	5	5	5	5	5	5	4	1	1	5	5	5	5	5	5	5	5	5	5	5	5	5	4	4	5	5	4	5	5	3	4	3	5	5	4	3	4	5	2	3	4
162	2	2	1	1	7	5	4	4	5	5	5	5	5	5	1	1	2	2	2	2	5	5	5	5	5	5	5	5	5	3	5	5	5	5	5	5	5	5	5	1	5	5	5	5	5	5	1	4	2
163	1	2	1	2	7	5	2	2	3	4	4	4	4	3	2	1	1	4	4	4	4	4	3	4	4	5	5	5	2	1	4	4	2	4	4	3	5	5	4	2	5	5	5	4	4	5	5	5	3
164	2	2	1	1	7	5	2	2	1	4	4	4	4	3	2	1	1	4	4	4	4	4	3	4	4	5	5	5	1	2	4	4	2	4	4	3	5	5	4	2	5	5	5	4	4	5	5	5	3
165	1	2	4	2	7	3	2	3	2	3	1	2	2	1	2	3	1	1	3	1	3	1	2	1	1	1	3	3	3	2	1	3	2	2	2	5	1	3	2	1	1	2	2	1	1	3	5	3	3
166	1	2	1	1	7	3	5	4	5	5	4	3	4	5	4	4	4	4	5	4	5	4	4	3	4	5	4	4	4	4	5	4	4	3	5	3	3	5	3	4	3	4	4	4	4	5	5	2	4
167	1	1	4	1	7	3	1	4	3	1	4	3	3	5	2	5	3	3	2	4	1	1	3	3	4	4	5	5	2	2	4	2	4	2	4	5	1	2	4	4	3	2	3	4	3	4	1	1	5
168	2	4	1	4	7	6	5	5	5	2	4	1	3	5	4	1	3	5	5	5	5	5	5	4	4	3	4	4	4	4	5	3	4	4	5	3	5	5	5	5	5	5	5	5	4	1	1	4	2
169	2	2	1	1	7	5	4	4	4	4	4	4	5	5	5	5	5	5	5	5	5	5	5	1	5	5	5	5	5	5	5	1	1	5	1	1	5	1	1	1	5	1	1	1	1	5	5	1	5
170	1	4	1	4	6	6	1	1	4	4	3	3	3	2	2	1	1	2	2	2	4	4	2	2	2	2	2	2	2	1	2	2	4	2	3	5	1	1	1	2	2	2	2	2	3	4	5	5	4
171	1	2	1	1	6	6	5	4	4	5	4	4	4	4	4	4	4	5	4	4	4	4	4	4	4	4	4	5	4	5	4	4	5	5	5	5	4	3	3	3	4	4	3	2	5	5	5	4	3
172	2	3	1	3	1	5	5	5	5	5	5	5	5	5	5	4	5	4	4	4	3	4	4	4	4	4	4	4	4	4	2	2	2	2	2	3	3	4	4	4	4	4	2	4	5	2	2	2	2
173	2	2	2	1	1	1	5	5	4	5	5	5	4	3	3	1	1	5	5	5	1	5	3	3	3	3	4	5	5	5	4	4	5	5	5	5	3	4	3	3	3	4	3	3	2	5	4	3	4
174	1	3	1	2	1	1	5	5	5	1	4	4	2	1	1	1	1	5	5	5	5	5	3	3	4	4	4	4	4	4	4	4	4	4	4	2	4	3	5	1	5	4	2	1	4	4	4	4	4
175	2	6	4	5	1	5	5	5	5	5	5	5	5	5	5	5	5	4	5	5	4	4	1	4	4	4	4	4	4	4	5	4	4	4	4	3	4	4	4	4	5	4	3	4	5	2	2	4	2
176	2	1	4	1	1	5	1	1	1	1	1	1	2	3	2	3	1	1	3	2	1	1	1	2	2	2	1	1	1	1	1	2	3	1	2	3	1	1	1	1	2	3	1	2	1	4	3	2	4
177	2	3	1	2	6	6	5	5	5	5	5	5	5	5	5	1	1	4	4	4	5	5	4	4	5	3	1	1	1	1	3	4	4	4	4	2	4	5	4	2	4	4	1	3	5	5	3	3	5
178	2	2	1	1	6	6	5	4	5	5	4	4	2	1	2	1	1	4	4	4	4	2	2	2	4	3	3	3	3	4	2	3	5	3	4	3	2	2	3	2	4	4	2	2	5	5	4	4	4
179	2	2	1	1	6	6	5	5	5	5	5	5	4	4	4	3	3	3	4	2	3	4	4	4	3	4	4	4	4	4	3	4	4	5	4	2	4	4	5	5	4	3	4	4	5	5	4	3	3
180	2	5	2	5	7	5	5	4	4	4	4	4	5	4	4	4	4	4	4	4	4	4	4	4	4	4	4	4	4	4	4	4	4	4	4	2	5	1	1	1	4	4	1	1	2	3	3	3	3
181	2	4	1	4	7	5	4	4	4	4	4	4	4	3	3	3	3	3	3	4	3	4	3	4	3	3	3	3	2	2	1	1	2	1	1	4	3	1	2	1	4	4	1	1	1	3	1	2	3
182	2	4	1	3	1	4	5	5	5	5	5	5	5	5	5	2	2	5	5	5	4	4	3	2	4	3	3	3	4	4	4	4	4	4	4	3	4	4	4	4	4	4	4	4	4	5	4	4	3
183	2	3	1	2	1	1	2	2	1	1	1	1	1	1	3	5	5	3	3	1	2	1	3	1	1	1	1	1	1	5	5	5	5	5	3	1	2	4	5	5	5	5	5	5	2	1	3	2	2
184	2	2	4	2	1	5	4	4	5	4	4	4	4	4	4	4	4	4	4	4	4	4	4	4	4	4	3	3	3	2	3	3	3	3	3	3	2	3	4	1	2	3	3	2	2	3	3	3	4
185	2	2	2	2	1	5	5	5	5	5	5	5	5	5	3	1	1	3	3	3	4	3	4	4	3	4	1	3	3	3	2	4	4	4	4	5	2	4	3	2	2	5	4	3	1	4	4	3	1
186	1	4	1	3	3	2	4	3	3	4	4	5	4	5	5	3	5	2	3	3	4	4	4	4	4	5	5	4	4	4	3	2	4	3	2	5	4	4	4	3	5	5	3	4	3	3	2	4	5
187	1	2	1	1	4	1	5	5	5	5	5	5	5	3	4	1	1	3	4	4	5	4	1	1	4	3	4	5	3	3	3	3	2	1	3	1	4	1	3	1	5	5	3	1	5	5	1	3	2
188	1	3	2	2	3	1	5	5	4	5	4	4	4	4	5	2	2	4	4	4	4	5	3	4	5	4	4	5	5	5	4	4	4	4	4	2	4	4	5	5	4	4	4	5	4	5	5	5	5
189	1	2	1	1	6	4	5	4	5	4	4	4	4	4	4	3	3	4	4	4	4	4	3	3	3	3	3	3	3	3	3	3	3	4	5	5	3	2	2	2	3	2	1	4	5	5	1	5	4
190	1	3	1	1	2	6	2	4	5	5	4	4	4	2	2	1	2	4	4	5	5	4	4	4	4	3	4	4	4	2	4	3	4	4	4	3	2	4	3	4	2	3	2	5	3	4	3	3	3
191	2	2	4	2	7	6	5	5	4	4	5	4	4	3	3	1	3	4	4	4	5	5	5	3	4	1	1	1	1	1	2	2	2	2	4	5	3	2	2	1	4	5	4	3	5	5	1	3	5
192	2	3	1	3	7	6	5	5	4	5	5	5	5	4	4	1	1	5	5	5	5	5	4	4	4	4	4	4	4	4	4	5	4	5	5	2	5	4	4	4	1	4	4	4	1	5	2	5	1
193	2	2	1	1	7	1	1	1	2	3	2	3	2	2	3	2	2	4	3	3	4	3	2	3	3	3	3	3	2	2	4	4	3	3	3	3	2	1	1	1	3	2	4	1	4	4	3	5	3
194	2	2	1	1	7	1	1	1	5	4	2	1	1	1	5	1	1	4	4	4	5	3	4	5	4	3	2	4	3	4	4	4	3	4	4	5	1	1	4	1	1	1	3	1	4	5	2	2	4
195	2	4	4	4	7	1	3	3	4	3	2	3	3	3	1	1	1	1	1	3	4	3	3	3	3	3	3	3	1	1	1	1	1	2	3	5	1	1	1	1	4	1	3	1	2	5	3	3	3
196	2	4	1	3	7	1	4	4	4	4	4	4	3	2	3	3	3	4	4	4	4	4	3	3	3	3	3	3	3	3	3	3	3	3	3	4	3	4	3	3	3	3	3	3	2	5	5	3	4
197	2	1	1	1	7	1	4	4	4	4	2	3	4	4	4	4	3	3	2	3	5	4	4	5	4	4	3	5	5	4	3	3	2	3	3	4	3	3	4	4	3	4	3	4	4	3	1	3	1
198	2	4	1	4	7	1	2	1	2	1	1	1	2	2	1	1	1	1	1	2	3	2	3	2	1	1	1	3	4	1	3	1	2	1	1	4	1	1	1	1	4	2	2	1	4	5	2	3	3
199	2	2	4	4	7	5	3	3	3	4	4	3	3	3	2	1	1	3	4	4	4	3	3	2	2	2	2	2	1	2	1	2	2	2	2	4	1	1	4	1	4	4	4	4	4	2	3	1	2
200	2	2	4	2	7	5	3	4	4	4	4	4	4	3	2	1	1	3	4	4	4	4	1	4	4	4	4	4	3	3	1	1	2	2	4	5	1	1	1	1	4	4	1	1	4	1	4	3	3
201	2	4	1	3	1	5	5	5	5	5	4	5	5	5	4	1	1	4	4	4	4	4	4	4	4	4	4	4	4	2	2	2	2	3	4	2	3	4	3	2	4	4	2	2	4	4	4	3	4
202	1	2	2	2	1	3	5	4	4	3	3	3	4	3	2	2	2	3	4	4	3	3	2	3	3	4	4	4	3	3	4	4	2	2	4	2	2	2	3	2	4	2	2	2	4	5	5	5	4
203	2	4	1	4	1	3	5	5	5	5	5	5	5	5	5	1	1	5	5	5	2	5	4	4	4	4	4	4	4	4	4	4	4	4	4	3	5	4	4	4	5	5	5	4	4	5	4	4	3
204	2	3	1	3	1	3	4	4	5	4	4	5	5	4	4	4	5	5	5	4	4	4	4	4	4	4	4	4	4	4	4	5	5	5	5	2	4	4	4	4	4	4	4	4	5	5	5	1	4
205	1	3	1	2	1	3	5	5	5	5	5	5	4	4	3	2	3	5	5	5	4	5	3	4	3	3	3	4	4	4	4	3	4	4	5	3	3	3	4	2	5	5	2	2	3	3	2	4	3
206	2	3	1	3	1	5	4	4	2	3	4	4	4	5	5	1	1	4	4	4	4	3	1	4	4	5	5	5	1	1	5	5	1	1	3	3	3	1	1	1	1	1	1	1	5	2	4	1	1
207	2	3	1	3	1	5	5	5	4	4	4	5	4	3	3	1	2	3	4	5	3	4	4	3	4	3	3	4	2	2	4	4	4	4	4	3	2	3	3	3	2	3	4	2	5	5	4	3	3
208	2	5	1	5	1	5	5	5	5	5	5	5	5	5	5	1	1	5	5	5	5	5	5	5	5	5	5	5	5	5	5	5	5	5	5	5	5	5	5	5	5	5	5	5	5	5	5	2	4
209	2	3	1	3	1	5	4	4	4	4	4	4	4	4	4	1	1	4	4	3	4	3	4	4	4	4	4	4	4	4	4	4	4	4	4	5	3	4	4	3	4	4	4	4	4	5	3	4	5
210	2	3	1	2	1	5	2	2	1	2	2	2	1	1	1	1	1	1	1	1	5	2	1	2	4	4	4	5	2	2	3	3	1	1	1	5	1	1	2	2	1	1	1	2	2	4	4	2	5
211	2	5	2	4	1	5	5	5	4	4	4	4	3	3	3	1	1	2	4	4	5	5	4	4	4	4	1	4	1	1	2	2	2	2	1	5	1	2	1	1	2	2	1	1	4	1	4	4	4
212	2	1	1	2	1	5	5	5	4	4	4	4	4	4	4	1	1	4	4	4	2	4	2	2	2	2	2	2	2	2	4	4	4	4	4	4	4	4	4	1	4	4	2	3	5	5	2	4	3
213	2	3	1	3	1	5	5	5	5	5	5	5	5	5	5	1	1	4	5	4	4	4	2	2	4	4	4	4	4	4	2	2	4	2	2	5	4	2	2	1	4	4	3	3	1	5	4	4	4
214	2	5	1	4	1	5	5	5	4	4	4	4	3	3	3	1	1	4	3	3	3	3	2	3	4	4	4	5	5	4	2	3	3	3	3	4	3	1	2	1	4	3	1	1	3	3	3	4	3
215	2	5	1	5	1	5	5	5	5	5	5	4	5	5	5	1	1	4	4	4	4	4	4	4	4	4	4	4	4	3	4	4	4	4	4	3	4	3	4	4	4	4	3	4	4	2	4	4	4
216	2	5	1	5	1	5	5	5	5	5	5	4	5	5	5	1	1	4	4	4	4	4	4	4	4	4	3	4	4	3	4	4	4	4	4	3	4	3	4	4	4	4	3	4	3	3	3	4	3
218	2	4	4	4	7	5	4	4	4	4	4	4	4	4	4	4	4	3	3	3	3	3	3	2	2	2	2	1	2	2	2	2	3	3	2	4	2	2	1	1	4	4	2	2	3	3	4	3	3
219	2	3	4	2	7	5	2	2	3	3	3	3	2	2	2	2	3	2	2	2	3	2	5	5	5	5	5	5	5	3	4	4	5	5	4	1	3	2	3	3	5	4	4	3	3	3	3	5	3
220	2	2	1	1	7	5	5	5	5	5	5	5	4	5	4	2	5	4	4	5	5	5	4	4	4	4	4	4	4	4	5	5	3	2	5	5	4	5	5	5	5	5	5	5	5	5	2	5	4
221	2	2	4	1	7	5	2	3	3	4	4	4	3	4	4	4	4	3	3	3	3	3	4	4	4	4	4	3	3	3	4	4	4	4	4	2	3	3	3	3	3	3	3	4	2	2	2	4	3
222	2	1	2	1	7	5	4	4	4	4	4	4	4	4	4	1	1	4	4	4	4	2	3	3	3	3	3	3	3	3	3	2	3	3	3	4	3	2	2	2	2	2	2	2	2	5	3	3	3
223	2	2	4	2	7	5	4	4	4	4	4	5	4	4	4	5	5	4	4	4	5	5	4	5	4	3	3	4	3	3	4	4	3	4	4	3	3	4	4	4	4	4	4	4	3	1	2	4	2
224	2	5	1	4	7	5	5	5	5	5	5	5	5	5	5	1	1	3	3	3	4	3	2	2	2	2	1	5	3	4	3	2	5	5	3	5	2	1	2	1	1	4	1	2	5	5	5	3	4
225	2	1	4	1	7	6	4	4	4	4	4	4	4	4	4	1	1	4	4	4	4	4	4	4	4	4	4	4	3	3	3	3	3	3	3	4	3	3	3	2	3	3	3	3	2	4	3	3	3
226	2	1	4	2	7	5	4	4	4	4	4	4	4	4	4	1	1	2	2	2	3	3	3	3	3	3	4	2	4	3	3	3	3	4	3	3	1	1	2	3	1	1	1	2	2	5	3	3	3
227	2	2	4	1	7	6	4	4	4	4	4	4	4	4	4	1	1	3	3	3	3	3	3	3	3	3	3	3	2	3	3	3	3	3	3	5	2	1	3	2	1	3	2	2	1	5	4	1	4
229	2	4	1	3	6	4	5	5	5	5	5	5	5	5	5	1	1	5	5	5	3	3	3	3	3	3	3	3	3	3	4	4	4	4	4	2	3	1	3	3	3	3	3	3	1	5	5	5	5
230	2	4	1	3	6	4	4	4	4	5	4	4	5	4	4	2	2	4	4	4	4	4	4	5	3	3	3	3	4	4	4	3	3	4	3	4	4	4	3	3	4	3	3	3	4	5	4	4	3
231	1	3	1	3	8	3	5	4	4	3	4	4	4	4	4	4	3	4	4	3	4	4	4	4	4	3	4	4	3	4	4	3	4	4	4	2	4	4	4	5	4	4	4	4	5	1	1	4	2
232	2	4	1	3	8	3	3	4	4	3	4	4	4	4	4	3	4	4	5	4	4	4	3	4	5	4	5	4	4	4	4	4	3	3	3	2	3	2	3	3	4	3	2	3	3	4	5	5	4
233	1	3	1	3	8	3	3	3	3	3	3	3	3	3	3	3	3	3	3	3	3	3	3	3	3	3	3	3	3	4	3	3	3	3	3	3	3	3	3	3	3	3	3	3	3	3	3	3	3
234	2	2	4	2	7	5	5	5	5	5	3	1	4	4	4	1	4	2	3	3	3	1	5	5	5	5	5	5	5	3	1	3	5	5	3	2	5	5	5	3	5	5	1	1	3	5	3	1	3
235	1	5	1	4	8	5	5	5	5	5	5	5	5	5	5	1	1	5	5	5	5	5	5	5	4	4	4	3	3	3	5	5	3	3	5	5	4	4	4	3	4	3	4	3	5	5	5	1	5
236	1	5	2	5	8	5	5	5	5	5	4	4	5	4	4	2	1	4	5	5	3	4	3	3	4	4	4	4	2	3	5	4	4	4	5	4	3	4	4	3	4	5	4	3	4	4	4	4	2
237	2	6	1	4	1	6	4	4	4	4	4	4	4	4	4	2	2	4	4	4	4	4	4	4	4	4	4	4	4	4	4	4	4	4	4	2	4	3	4	4	4	4	4	4	4	4	3	3	3
238	2	3	1	2	1	4	4	4	5	5	5	5	5	4	5	2	2	4	5	5	4	5	4	4	5	5	5	5	5	5	5	5	5	5	5	2	5	4	5	4	5	5	2	4	5	3	4	4	3
239	2	6	1	5	1	6	4	4	4	4	4	4	4	4	4	2	2	3	4	4	4	4	3	3	4	4	4	4	3	4	4	4	4	4	4	2	4	4	4	4	4	4	2	3	4	4	3	3	3
240	1	6	1	5	1	6	4	4	4	4	4	4	4	4	4	2	2	4	4	4	4	4	4	4	4	4	4	4	4	4	4	4	4	4	4	2	4	4	4	4	4	4	2	4	4	4	4	4	3
241	2	4	1	4	1	6	4	4	5	5	4	4	4	4	4	1	1	4	4	4	4	2	2	2	2	2	2	2	4	4	4	4	4	4	4	2	4	1	3	1	4	1	1	3	4	2	2	1	2
242	1	7	1	6	1	6	4	4	4	4	4	4	4	3	4	2	2	4	4	4	4	4	3	3	4	4	4	4	4	4	4	4	4	4	4	2	4	4	4	4	4	4	3	4	4	3	3	2	4
243	2	5	1	4	1	4	4	4	5	5	4	4	4	4	4	1	1	4	4	4	4	2	2	2	2	2	2	2	4	4	4	4	4	4	4	2	4	1	3	1	4	1	1	3	4	2	2	1	2
244	2	1	1	2	8	6	5	5	5	5	5	5	3	4	5	2	3	5	5	5	5	5	5	5	5	3	4	4	1	3	5	4	4	3	4	2	4	5	5	5	5	1	3	5	5	1	4	1	3
245	1	4	1	4	8	3	4	4	4	5	5	5	5	5	4	2	2	5	5	5	4	4	4	4	3	4	3	4	4	4	4	4	4	4	4	4	4	4	3	3	4	4	4	3	4	4	4	3	4
246	2	2	1	2	1	1	5	5	5	5	5	5	5	5	5	1	1	5	5	5	4	5	5	4	5	5	5	5	3	1	1	1	1	2	4	4	3	5	1	1	4	3	1	3	5	5	4	4	4
247	2	3	1	3	1	1	5	5	5	5	5	5	5	5	5	5	5	5	5	5	4	5	5	4	5	5	5	5	3	1	1	1	1	2	4	4	3	5	1	1	4	3	1	3	5	5	4	4	1
248	2	5	1	5	1	5	5	5	5	5	5	5	5	5	5	1	1	5	5	5	5	5	5	5	5	5	5	5	3	3	4	4	4	4	5	5	5	1	1	1	5	4	3	5	5	1	5	5	5
249	2	3	2	2	1	1	5	4	4	4	4	3	4	4	4	2	2	4	4	3	4	3	3	3	3	3	4	4	3	3	3	3	3	3	3	4	3	3	3	1	3	2	3	3	2	4	3	2	4
250	2	4	1	5	1	4	4	3	3	2	2	1	3	1	2	1	1	3	2	2	4	3	3	3	2	2	3	4	4	4	3	2	4	4	3	1	3	3	3	1	4	4	3	2	4	5	3	4	5
251	1	2	1	1	9	1	5	5	5	5	5	5	5	5	5	3	2	4	5	5	4	5	4	4	4	4	4	4	4	4	5	5	5	5	5	1	4	4	4	4	4	4	4	4	5	1	5	5	5
254	2	5	1	4	4	5	4	3	4	4	4	3	3	3	2	2	2	3	4	4	4	4	4	4	4	4	4	5	4	4	3	3	4	4	4	3	4	3	3	3	4	4	3	4	4	4	4	4	3
255	1	3	2	2	9	6	5	5	5	5	5	5	5	5	3	1	1	3	4	4	4	4	4	4	5	5	5	5	5	5	5	5	5	5	4	5	5	5	5	5	5	3	5	5	5	5	1	5	2
256	2	1	1	1	9	6	3	4	4	4	4	4	4	3	3	2	2	3	3	3	4	4	4	4	3	4	4	4	4	4	4	4	3	3	4	2	4	4	4	3	4	4	3	4	3	3	3	3	3
257	1	5	1	4	9	5	4	3	4	3	4	4	4	3	3	2	2	2	2	2	4	3	2	4	3	3	2	3	4	2	2	2	3	4	3	5	3	3	3	3	3	3	3	2	4	5	4	2	3
258	2	1	1	1	9	4	3	4	4	4	4	4	4	4	3	1	1	4	4	4	4	4	3	4	4	4	4	5	5	5	4	4	5	4	4	4	3	3	3	3	3	4	4	3	4	4	1	1	3
259	2	3	1	3	2	6	1	4	1	1	1	1	1	2	1	1	1	1	1	1	5	3	3	3	3	3	3	3	3	3	3	3	4	3	4	3	3	4	4	5	4	4	4	5	5	5	2	3	5
260	2	5	4	4	2	6	1	1	1	1	1	1	2	1	2	1	1	1	1	2	1	1	1	1	1	1	1	1	2	2	2	2	1	1	1	5	1	2	2	1	2	2	2	2	2	3	3	3	3
261	2	3	4	2	2	6	3	4	4	3	4	3	3	3	4	4	3	3	4	4	3	4	3	4	4	4	3	3	3	3	3	4	3	4	3	2	3	3	3	4	3	3	3	4	3	2	3	3	3
262	2	5	4	4	2	6	3	2	3	3	3	3	3	2	2	2	2	3	3	3	2	2	3	3	3	3	3	3	3	3	3	3	3	3	3	3	2	3	3	3	2	3	3	3	3	3	3	3	3
263	2	3	1	1	2	5	5	5	5	5	5	5	5	5	5	5	5	4	5	5	4	5	4	4	5	5	5	5	5	5	4	4	1	3	5	4	4	5	4	4	5	5	5	4	5	3	3	4	1
264	2	3	4	3	2	5	1	2	3	3	3	3	2	3	2	3	2	3	3	3	3	3	3	2	3	2	3	3	2	2	3	3	2	2	3	3	2	2	2	3	2	3	3	3	2	3	3	3	3
265	1	2	1	2	10	1	5	5	5	4	3	3	5	5	5	1	1	5	5	5	3	4	2	2	5	5	5	5	4	4	4	3	4	3	3	1	5	2	3	1	4	5	3	1	5	5	2	2	3
266	2	4	1	4	2	6	5	5	5	5	5	5	4	3	4	1	1	4	4	4	4	4	4	4	5	5	5	5	4	4	5	5	4	4	4	3	3	5	4	4	4	4	5	4	5	5	5	5	5
267	1	1	1	1	10	1	5	4	5	5	4	5	4	5	4	4	5	5	4	5	5	4	5	5	5	5	4	5	5	3	5	5	5	5	5	2	5	1	3	1	5	4	5	5	5	1	2	4	1
268	2	3	1	3	10	1	5	5	3	4	3	3	3	3	2	2	2	2	2	2	4	4	4	3	2	4	3	4	3	2	3	3	4	3	3	3	3	4	2	3	3	2	4	3	3	2	3	5	3
269	1	2	1	1	10	1	4	4	4	5	4	3	4	3	5	4	3	2	4	3	4	3	4	3	2	4	3	4	3	4	4	3	4	4	3	2	3	3	5	3	4	2	4	5	4	3	4	3	2
270	1	4	1	4	10	1	5	5	5	5	5	5	4	4	4	1	1	5	5	5	3	4	3	3	3	3	3	3	1	1	4	3	4	3	4	1	3	1	1	2	4	4	4	2	5	5	2	3	3
271	2	3	4	3	10	1	4	4	4	4	3	3	4	4	3	2	4	4	3	4	3	4	3	3	4	4	3	4	3	4	2	3	3	4	2	2	3	4	4	3	4	4	2	2	3	2	3	3	2
272	1	2	1	2	10	4	3	3	3	3	3	3	3	3	3	3	3	3	3	3	3	4	3	4	3	4	3	4	3	4	3	4	3	4	3	2	3	3	1	1	4	3	4	1	3	2	3	4	3
273	2	2	1	1	10	3	4	3	3	3	3	3	4	4	3	2	2	3	4	4	3	3	2	2	3	3	3	3	4	4	2	3	4	3	3	4	4	3	3	2	4	3	3	3	4	3	3	5	4
274	2	5	1	4	10	3	5	5	5	5	5	5	5	5	5	3	2	4	5	5	5	5	4	3	5	4	4	4	4	4	5	5	2	4	4	3	4	1	3	2	5	4	2	3	4	5	2	3	2
275	2	1	4	1	10	6	5	4	4	5	5	3	4	3	2	2	3	5	3	4	4	5	2	3	4	2	3	5	3	4	4	5	4	5	4	3	4	3	4	3	4	4	3	5	3	2	3	1	2
276	2	2	1	1	10	5	3	3	4	4	4	4	3	1	2	1	2	2	2	2	3	2	3	3	1	2	2	2	2	2	3	3	3	2	2	1	3	2	2	3	2	2	3	3	5	5	1	5	3
277	2	2	1	1	10	5	5	5	5	5	5	5	5	5	4	1	1	5	5	5	5	5	4	4	5	3	3	1	1	1	5	5	4	5	5	3	1	1	3	1	3	3	5	3	5	5	1	5	2
278	2	2	1	2	10	5	4	4	4	4	4	5	5	2	4	1	1	4	4	5	4	4	3	4	5	5	5	5	4	4	5	5	5	4	5	5	3	1	3	3	5	5	5	5	5	5	2	5	3
279	2	4	1	3	10	5	5	4	5	4	4	4	4	3	3	1	1	3	5	5	5	5	4	4	4	4	4	5	1	1	3	4	4	3	4	3	4	3	2	1	5	3	4	2	3	5	4	2	2
280	1	2	1	1	10	3	5	5	1	5	5	5	5	5	5	5	5	5	5	5	5	5	1	1	5	5	5	5	5	5	5	5	5	5	5	5	5	5	5	5	5	5	5	5	5	1	1	5	1
281	2	3	1	3	10	3	5	5	4	5	5	4	5	4	4	1	1	3	3	2	3	3	3	3	4	4	4	4	1	2	3	2	2	1	3	3	3	3	2	1	2	2	1	1	4	3	1	3	3
282	1	1	1	1	10	5	5	5	1	3	5	5	5	4	3	1	1	4	4	4	4	3	4	4	4	4	4	4	4	4	4	4	3	4	4	5	4	4	4	3	4	4	3	3	5	5	2	1	2
283	2	2	1	2	9	4	5	5	5	5	5	5	5	5	5	1	1	4	4	4	4	4	4	5	5	5	5	5	5	5	4	4	4	5	4	1	5	5	5	4	5	5	5	4	4	2	2	3	5
284	2	2	1	1	9	6	5	4	5	5	4	4	5	4	5	1	1	4	4	4	4	4	4	4	4	4	4	4	3	3	2	3	4	3	3	4	4	3	4	3	4	4	2	4	5	5	4	5	5
285	2	3	1	4	1	5	3	4	3	3	4	3	3	4	3	4	3	3	3	4	3	4	3	4	3	4	3	3	3	4	4	4	4	3	4	2	3	4	4	4	3	4	4	3	3	2	3	4	2
286	2	4	1	4	4	1	5	5	5	5	5	5	5	4	4	1	1	3	3	4	4	4	4	4	4	4	4	5	4	4	4	4	5	4	4	2	2	5	5	4	5	5	5	4	4	3	4	4	3
287	1	3	1	3	4	1	5	5	5	5	5	5	5	5	1	1	1	5	5	5	5	5	1	1	1	5	5	5	5	1	5	5	1	1	5	1	1	1	5	5	1	1	1	5	1	5	1	5	5
288	1	3	1	2	4	1	4	3	1	3	1	1	3	2	2	1	1	2	4	4	3	3	1	2	2	2	1	1	1	1	1	1	5	4	2	5	1	2	1	1	2	4	1	1	5	5	3	5	5
289	2	4	1	2	4	1	5	5	1	1	1	2	2	2	2	5	2	5	5	5	1	2	5	5	2	1	5	2	5	2	1	1	5	1	5	1	1	1	1	1	1	1	1	5	1	4	1	1	4
290	2	2	1	2	4	1	5	5	5	5	5	4	5	5	5	1	1	5	5	5	4	4	5	5	5	4	4	4	2	2	5	5	4	4	4	1	4	1	2	2	1	1	1	1	5	4	2	1	5
291	1	2	1	2	4	1	4	3	3	4	3	3	4	3	3	2	1	3	3	3	3	3	2	3	3	3	4	3	3	4	2	3	3	2	3	3	2	2	2	3	3	3	2	3	3	3	4	2	4
292	1	2	1	1	4	1	3	3	2	2	3	2	3	2	3	2	2	2	3	3	2	2	2	3	3	2	2	2	3	3	2	2	2	3	3	3	3	3	2	3	2	2	2	2	2	3	4	2	4
293	2	2	1	2	4	6	3	3	3	3	3	3	3	3	3	3	3	3	3	3	4	4	4	3	4	3	3	3	3	3	3	3	4	3	3	3	4	3	4	3	3	3	3	3	4	3	3	4	3
295	2	1	1	1	9	5	4	4	3	3	3	3	4	4	3	3	2	2	3	4	3	4	3	3	3	3	3	3	3	3	3	3	2	2	3	3	3	3	3	3	3	3	2	2	3	4	3	3	3
296	2	1	1	1	9	5	5	5	5	5	5	5	5	5	5	3	1	5	5	5	5	5	5	5	5	5	5	5	2	2	5	5	4	5	5	1	3	4	3	3	3	3	4	3	5	5	4	4	4
297	2	2	1	1	9	6	4	4	1	4	4	4	4	4	4	1	1	4	4	4	5	5	5	5	5	5	5	5	5	5	3	3	4	4	4	3	4	5	4	3	5	5	5	3	4	1	3	2	3
298	2	2	4	2	10	5	3	3	3	3	3	3	3	3	3	1	5	3	3	4	3	3	3	3	3	3	3	3	3	3	3	3	3	3	3	3	3	3	3	3	3	3	3	3	3	3	3	3	3
299	2	1	1	1	10	6	5	5	4	5	5	3	4	3	3	2	2	5	4	5	4	5	2	2	3	3	3	1	4	5	5	5	5	5	5	2	4	5	5	3	4	4	4	4	5	3	1	1	2
300	2	1	1	1	10	5	4	4	5	4	4	4	4	4	4	3	2	3	4	4	3	4	3	4	4	4	3	4	3	4	3	3	4	4	3	2	4	4	3	3	3	4	4	4	3	2	3	3	2
301	2	2	4	1	10	6	5	5	4	4	5	4	4	2	3	3	4	5	4	3	4	4	2	2	3	3	2	3	4	5	5	4	3	5	5	2	3	5	5	3	5	4	4	4	3	1	3	4	2
302	2	1	4	1	10	5	5	5	5	5	5	4	5	5	5	5	5	5	5	5	4	4	5	5	5	5	5	5	5	5	5	5	4	3	3	4	5	4	4	5	5	5	5	4	5	1	2	2	3
303	2	2	2	2	10	5	5	5	4	5	5	3	4	4	3	2	2	5	4	5	4	5	2	2	3	3	3	1	4	5	5	5	5	5	5	2	4	4	5	3	4	4	4	4	5	5	1	1	2
304	2	1	4	1	10	6	3	3	4	3	3	3	3	4	3	2	2	3	3	3	4	4	3	3	4	4	3	4	4	4	4	4	3	3	4	2	4	4	4	3	4	4	4	3	4	4	5	4	5
305	2	1	4	1	10	5	4	3	4	5	4	5	4	3	4	1	1	3	4	4	3	4	4	3	4	4	4	4	3	4	4	3	3	3	3	5	3	2	2	2	3	4	3	1	5	5	5	4	4
306	2	1	4	1	10	6	5	5	5	5	5	5	4	5	4	1	1	4	5	5	4	4	4	4	4	4	4	4	4	4	4	4	4	4	4	5	3	4	4	4	5	5	4	4	5	4	1	4	3
307	2	4	4	4	10	6	5	5	5	5	5	5	5	5	5	1	1	4	4	4	4	4	4	4	4	4	4	4	4	4	4	4	4	4	4	5	4	4	5	4	4	4	4	4	5	5	5	1	5
309	2	2	4	1	10	5	4	4	4	4	3	3	3	3	3	3	5	3	3	4	3	3	3	3	3	3	3	3	3	3	4	3	3	3	3	3	3	3	3	3	3	3	3	3	3	3	3	4	3
310	1	2	1	1	10	4	4	5	4	5	4	4	3	3	3	2	2	3	4	3	4	4	4	3	2	3	4	3	4	3	3	3	4	3	4	5	2	4	3	4	3	3	3	3	3	3	2	1	2
311	2	1	1	1	9	5	5	5	5	5	5	5	5	5	5	1	2	5	4	5	4	4	3	4	4	4	4	5	4	4	4	4	3	3	4	1	5	4	3	2	3	3	3	3	2	4	2	5	3
312	2	2	1	2	9	5	5	5	4	4	4	4	4	5	3	1	1	4	3	3	3	3	3	3	3	3	3	4	4	5	4	4	4	3	3	2	4	3	3	3	4	3	3	3	4	5	3	1	5
313	2	2	1	2	9	1	4	4	3	4	4	3	3	4	4	1	1	2	2	2	4	4	3	2	4	3	4	5	5	5	4	3	4	4	2	5	4	4	4	4	4	4	4	5	3	2	4	3	3
314	2	1	1	1	9	5	3	3	4	4	3	4	3	2	2	2	2	4	4	4	3	4	4	4	2	2	2	5	3	3	3	3	3	3	3	3	3	3	3	3	4	3	3	3	4	4	3	3	4
315	1	4	1	4	5	3	4	4	4	3	4	4	2	1	2	1	1	4	4	4	5	4	3	3	3	3	3	3	3	3	2	1	1	1	2	2	5	5	1	1	1	1	1	1	3	3	3	3	3
316	2	1	1	1	5	3	1	2	1	1	1	2	2	2	1	4	4	3	3	3	5	4	3	4	5	5	1	2	3	3	3	2	5	5	3	1	1	5	5	1	5	5	2	1	2	5	3	3	1
317	1	3	1	3	5	3	2	2	3	3	2	2	2	2	2	2	2	2	2	2	2	2	2	2	2	2	2	2	2	2	2	2	2	2	2	4	2	2	5	4	2	2	2	4	2	5	5	5	1
319	1	3	1	2	5	1	4	4	4	4	4	4	4	4	4	4	4	4	4	4	4	4	4	4	4	4	4	4	4	4	4	4	4	4	4	2	4	4	4	4	4	4	4	4	4	5	5	4	3
320	1	2	2	1	5	1	4	4	1	2	3	2	3	1	2	3	1	1	4	5	3	3	2	2	3	4	4	3	4	3	5	4	4	4	3	5	3	3	4	1	5	5	4	1	4	2	4	4	4
323	2	4	1	4	5	1	1	1	1	1	1	1	5	2	1	1	1	1	1	1	5	1	5	5	4	4	4	4	3	1	3	3	5	5	4	5	3	5	4	1	2	4	4	1	3	5	1	4	4
324	1	3	1	3	5	1	4	4	3	4	4	4	4	5	3	2	2	4	4	4	3	4	2	2	3	3	3	2	2	3	4	4	3	3	4	3	2	4	4	2	4	5	4	3	4	5	5	1	5
325	1	5	2	5	5	1	4	4	5	4	4	4	4	3	3	1	1	4	4	4	5	4	5	5	3	3	3	5	3	3	2	2	4	3	3	5	3	3	2	1	5	4	3	2	2	4	4	3	3
326	1	4	1	2	5	5	4	4	4	4	4	5	4	4	3	2	1	3	4	4	5	4	4	3	4	4	4	5	5	4	4	4	4	4	4	4	4	4	3	4	4	4	4	4	5	4	2	5	4
327	1	6	4	5	5	5	4	4	4	4	4	4	5	4	5	3	3	5	5	4	4	4	4	4	5	5	5	5	4	4	3	3	4	4	4	2	4	3	3	4	4	4	3	4	3	2	3	2	3
328	2	2	1	2	5	5	3	4	4	4	3	4	3	3	3	2	2	3	3	4	4	3	2	2	2	2	2	4	1	2	3	3	2	3	3	2	3	3	3	3	5	4	3	3	3	4	4	2	3
330	2	5	1	5	5	5	5	5	5	5	5	5	5	5	5	3	3	5	5	5	4	5	4	5	3	3	3	5	5	5	5	5	5	5	5	3	5	5	5	5	5	5	5	3	4	4	4	3	4
331	1	5	1	4	5	5	3	3	4	3	3	3	3	1	1	2	2	3	4	4	5	4	3	4	3	3	4	5	3	3	3	3	2	3	3	2	2	4	2	1	4	4	3	3	5	4	2	4	4
333	2	5	1	5	5	5	5	5	5	5	4	5	5	5	5	5	5	5	5	5	4	5	4	4	5	5	5	5	3	3	4	4	3	3	5	5	5	3	3	3	4	4	3	3	2	5	2	3	3
334	1	3	1	2	9	5	2	4	4	3	5	4	3	4	3	5	3	4	3	4	2	3	1	4	3	4	3	4	3	4	2	3	4	3	3	2	5	5	2	5	3	4	3	4	3	3	3	5	3
335	1	1	1	1	9	5	5	5	5	5	5	5	5	5	5	5	5	5	5	5	5	5	5	5	5	4	4	5	4	5	5	5	4	4	4	2	4	4	4	5	5	4	4	4	4	1	1	5	1
336	1	1	1	1	9	5	5	5	5	5	5	5	5	5	5	5	5	5	5	5	5	5	5	5	5	5	5	5	5	5	5	5	5	5	5	1	5	5	5	5	5	5	5	5	5	1	1	5	1
337	1	2	1	1	9	5	5	5	5	5	5	5	5	5	5	1	1	1	5	5	4	4	4	4	4	4	4	4	4	4	4	4	4	4	4	2	4	4	5	5	4	4	4	5	5	1	1	3	3
338	2	1	1	1	9	4	3	2	4	4	3	2	4	3	2	2	2	4	4	4	3	3	3	3	2	4	3	4	3	4	3	2	4	3	3	4	3	3	3	3	4	3	4	2	2	4	3	2	2
339	1	2	1	1	9	4	5	4	4	2	4	3	5	3	3	1	1	5	5	5	5	5	3	4	4	4	4	4	5	5	3	3	4	4	5	4	4	3	4	4	2	3	1	2	5	5	4	5	5
340	1	5	1	5	9	4	5	5	5	5	4	4	4	4	4	3	3	3	3	3	4	4	4	4	4	4	3	4	3	3	3	2	3	2	3	2	4	4	4	4	1	1	1	2	4	4	3	3	3
341	1	2	1	1	9	3	4	3	5	4	4	4	4	3	2	2	2	3	3	3	3	4	4	4	1	2	2	4	3	3	3	2	3	3	2	4	4	4	3	1	3	1	2	2	4	5	3	2	3
342	2	1	1	1	9	3	5	4	3	4	3	3	4	3	4	2	2	5	4	4	3	4	3	2	2	2	2	2	2	2	2	2	4	3	4	3	4	3	2	2	3	3	3	3	5	5	5	3	3
343	1	1	1	1	9	3	4	3	2	3	4	3	5	4	5	3	5	3	5	4	4	3	5	4	4	5	3	5	4	5	4	3	5	4	5	2	4	3	4	3	5	4	5	5	4	3	3	3	1
344	2	1	1	1	9	5	4	4	3	3	1	1	3	4	3	1	1	5	5	5	5	5	3	3	3	2	2	5	3	4	5	5	3	3	4	3	4	4	3	2	4	3	3	2	5	5	5	1	2
345	2	3	1	3	9	5	5	5	5	5	5	5	4	5	5	5	5	2	3	3	3	3	3	1	1	1	1	1	1	3	3	3	3	3	3	3	3	3	3	5	3	3	3	3	5	1	1	3	2
346	2	1	1	1	9	5	5	5	4	4	4	3	4	5	4	1	1	4	4	4	4	4	2	3	3	2	2	5	4	4	3	2	3	5	5	5	5	1	2	1	1	2	2	1	4	5	3	3	3
347	2	1	1	1	9	1	5	5	5	5	5	5	4	4	5	4	4	5	5	5	5	5	5	5	4	3	3	3	1	1	4	4	4	4	4	2	2	2	2	2	2	2	2	2	5	5	3	2	4
348	1	2	1	1	5	1	4	4	4	4	3	2	3	4	4	3	3	5	5	5	5	5	2	2	1	2	2	4	3	3	3	3	3	3	3	5	4	4	3	2	4	4	1	2	4	5	4	1	5
349	2	2	1	2	5	1	4	4	5	4	3	4	4	4	4	1	1	3	3	4	4	4	2	2	4	3	4	4	2	3	4	3	3	3	3	5	3	3	4	3	3	3	2	2	3	2	1	3	4
350	1	7	4	1	9	1	4	4	4	3	4	4	3	4	4	4	3	4	3	4	4	4	3	4	4	3	4	4	3	4	4	3	3	2	3	3	4	4	4	3	4	4	4	4	3	4	2	4	2
351	2	3	1	3	8	5	5	5	5	5	5	3	4	2	3	2	3	4	4	3	5	4	5	5	4	5	3	5	4	4	5	4	4	4	4	4	3	3	4	3	5	5	3	2	4	5	4	4	3
352	2	4	1	4	8	6	5	5	5	5	5	5	4	4	4	1	1	5	5	5	5	5	5	5	5	5	1	1	5	4	4	4	4	4	5	1	4	3	3	3	4	4	5	5	5	2	3	1	5
353	2	5	1	4	8	6	4	4	4	4	4	4	4	4	4	2	2	3	3	3	4	3	3	3	3	3	3	4	4	3	3	3	2	2	3	2	2	2	2	2	3	2	2	2	4	4	3	2	4
354	1	6	1	6	8	5	5	5	5	4	4	5	4	4	3	1	1	4	4	4	4	4	3	4	4	4	4	4	3	3	4	4	4	5	5	4	4	3	3	2	4	5	4	3	4	5	4	4	5
355	1	3	1	2	8	5	4	4	4	4	4	4	4	4	4	2	2	4	4	4	4	4	4	4	4	4	5	4	4	4	4	4	4	4	4	4	3	4	4	4	4	4	4	3	5	1	3	2	3
356	2	2	1	3	8	5	3	3	4	4	4	4	4	4	1	1	2	4	4	4	4	5	4	4	3	3	1	1	1	3	3	4	3	3	3	3	3	3	3	3	3	4	3	3	3	4	2	3	2
357	1	4	1	3	8	5	3	3	3	3	3	3	3	4	3	4	3	3	3	4	3	4	3	5	3	3	3	3	4	4	2	3	3	3	4	2	4	3	3	4	4	3	3	4	4	3	2	5	2
358	2	5	1	4	8	5	3	3	4	4	4	4	4	5	4	1	1	5	5	5	3	3	2	2	4	4	4	4	5	4	4	4	2	2	3	2	4	4	3	2	4	4	2	3	4	1	4	2	4
359	1	6	1	6	8	5	4	4	4	4	4	5	4	4	4	1	1	4	4	4	4	4	3	3	4	4	4	4	3	3	4	4	4	4	4	3	4	3	3	3	5	4	4	3	5	5	4	2	3
360	2	2	1	2	8	5	4	4	4	4	4	4	4	4	4	1	2	4	4	4	3	4	1	3	3	3	3	3	3	4	4	4	4	4	4	2	4	3	4	4	4	4	1	4	2	2	3	4	3
361	2	5	1	4	8	5	4	4	4	4	4	4	4	4	4	1	4	4	4	4	4	4	4	4	4	4	4	4	4	4	4	3	4	4	4	3	4	4	4	3	4	3	1	3	4	5	5	2	5
362	2	3	1	2	8	5	5	5	5	5	5	5	5	5	5	1	1	5	5	5	5	5	5	5	5	5	5	5	5	5	3	3	3	3	3	2	3	5	3	3	5	3	3	4	3	5	3	2	3
363	2	4	4	4	8	5	5	5	5	5	5	5	5	3	3	1	1	3	5	4	5	5	3	3	4	4	2	5	1	1	1	1	3	2	3	3	1	5	1	1	3	4	1	1	1	5	1	3	5
364	1	5	1	4	4	6	5	5	5	5	5	5	5	5	5	3	3	5	5	5	5	5	5	5	3	3	3	5	5	5	5	5	5	5	5	3	5	3	4	3	5	5	3	3	3	3	3	3	3
365	1	3	1	3	4	6	5	5	5	5	5	5	5	5	5	1	1	5	5	5	4	5	5	5	5	5	5	1	1	1	4	4	3	3	4	3	1	1	1	1	3	5	1	2	5	5	4	5	5
366	2	4	1	3	4	6	4	3	4	4	4	4	3	2	2	2	2	4	3	3	4	4	4	4	4	3	4	4	3	3	3	3	4	3	3	3	3	3	3	2	4	4	3	2	4	5	4	3	4
367	1	3	1	3	4	6	5	5	5	5	5	5	5	3	3	1	3	3	3	3	4	4	3	2	2	2	2	3	1	1	3	2	1	1	3	4	1	1	1	1	4	4	1	1	5	3	4	2	3
368	1	3	1	2	4	6	5	5	5	5	5	5	5	4	3	2	2	4	4	4	4	4	4	4	4	4	4	4	3	3	3	3	4	3	3	3	4	3	3	3	4	4	3	3	5	5	1	1	5
369	2	2	1	2	4	3	5	3	5	5	5	5	5	1	1	1	3	4	4	4	5	5	3	3	4	4	4	5	5	1	4	4	4	3	4	5	3	3	3	1	3	3	4	4	3	5	5	3	4
370	1	2	1	2	4	5	3	3	3	3	3	3	3	4	4	3	4	3	4	5	3	4	4	3	2	4	4	5	5	4	3	3	3	3	3	3	3	3	3	3	3	3	3	3	3	3	3	3	3
371	1	3	1	2	4	1	3	3	2	2	2	1	2	2	2	2	2	3	3	3	3	3	2	3	3	3	4	4	2	2	2	1	2	1	1	2	2	2	2	2	4	3	2	2	4	5	5	1	4
372	2	5	1	4	9	6	5	5	5	5	5	4	4	5	5	1	1	3	4	4	4	4	3	4	4	4	4	5	5	4	5	4	5	4	4	3	4	5	4	5	5	5	5	5	1	5	5	1	5
373	2	3	4	2	10	5	2	2	2	2	2	2	2	2	2	2	2	3	2	2	3	2	2	2	2	3	2	3	2	2	2	2	2	2	2	4	2	5	2	4	2	2	2	3	4	2	1	4	3
374	2	3	1	3	10	5	3	5	4	5	4	5	4	5	4	3	3	5	5	4	5	5	5	4	5	4	4	5	4	4	5	5	4	4	5	5	4	3	4	4	5	5	5	4	3	5	2	1	4
375	1	2	1	2	10	5	2	3	2	2	3	2	2	2	2	2	2	2	2	2	2	2	2	2	2	2	2	2	2	2	2	2	3	2	3	4	3	4	2	2	2	2	3	3	4	4	4	3	4
376	2	3	4	2	10	3	2	2	2	3	4	2	2	3	4	4	3	2	3	1	2	1	2	1	2	1	2	2	2	2	2	1	2	3	2	4	2	2	2	2	2	2	2	2	3	3	3	2	4
377	2	2	4	2	10	5	5	4	5	5	5	5	4	2	3	2	2	3	3	3	3	3	3	4	4	4	4	4	3	3	3	3	4	4	4	3	3	3	3	2	3	3	2	2	3	3	3	4	2
378	2	2	4	2	10	5	5	5	5	5	5	5	4	3	3	2	2	3	3	4	3	4	3	3	3	3	3	4	4	4	3	3	4	4	3	2	3	3	3	2	3	3	2	2	3	3	3	3	2
379	2	3	4	3	10	6	4	4	5	5	5	5	4	4	4	1	1	3	4	4	4	4	4	5	5	4	5	5	4	5	5	5	5	5	4	2	4	5	5	4	5	5	5	5	3	1	1	5	1
380	2	4	1	4	5	3	5	5	5	5	5	5	3	2	3	1	1	3	3	4	5	5	5	5	5	2	1	4	4	5	5	4	4	4	4	5	4	4	4	3	5	5	3	4	3	2	2	3	3
381	1	3	1	3	5	5	5	5	5	5	5	5	5	5	5	5	5	5	5	5	5	5	3	4	3	5	5	5	5	5	5	5	3	3	5	2	1	4	2	2	1	1	2	2	5	1	5	5	3
382	2	2	1	1	5	5	4	4	5	5	5	5	5	5	5	5	5	4	4	5	4	4	5	5	4	5	5	5	5	5	5	4	3	3	3	2	4	5	5	5	4	4	3	5	4	1	1	4	1
383	2	3	1	3	5	5	5	5	5	5	5	5	5	5	5	1	5	5	5	5	3	5	2	3	4	2	3	2	3	2	1	2	4	4	5	1	2	3	2	3	3	3	4	3	2	3	2	2	4
384	2	3	1	3	5	5	4	4	4	4	4	4	4	4	4	1	3	4	4	4	4	4	4	4	4	4	4	4	4	4	4	4	4	4	4	2	4	4	4	4	4	4	4	4	4	2	2	4	2
385	1	3	1	3	5	2	5	4	4	4	4	4	4	4	4	4	4	3	4	3	3	3	2	2	3	3	3	4	3	3	4	3	4	3	3	3	4	4	3	3	4	4	4	3	5	5	3	2	3
386	2	5	4	2	5	5	3	3	4	4	4	4	4	3	3	3	3	4	4	4	3	4	3	4	4	4	4	4	3	3	3	3	3	3	3	3	4	3	3	3	4	4	3	3	4	3	4	3	3
387	2	3	4	1	5	5	5	5	5	5	5	5	5	5	5	3	2	5	5	5	4	5	4	5	4	5	5	5	5	5	5	5	5	5	5	2	5	5	5	5	5	5	5	5	5	5	2	1	5
388	2	3	4	3	5	5	3	2	5	5	5	5	3	3	3	1	1	2	3	4	5	3	4	4	5	5	5	5	4	4	3	2	4	4	4	5	3	5	3	1	3	4	1	1	1	5	3	3	3
389	2	5	4	4	5	5	4	4	5	2	4	5	4	1	4	1	4	4	4	5	3	1	5	2	4	2	5	5	5	3	4	4	1	4	5	3	4	4	1	3	1	4	4	2	1	2	5	1	5
390	2	3	4	2	5	5	3	3	3	3	3	3	4	3	3	3	4	3	3	3	3	4	3	3	4	4	4	4	4	4	4	4	3	4	3	4	4	3	3	3	4	3	3	3	3	5	3	4	3
391	2	2	4	1	5	5	4	3	3	4	4	3	3	3	3	4	2	3	3	3	3	4	3	3	3	4	2	3	2	3	3	3	3	4	3	4	4	3	4	3	3	3	3	4	3	3	3	3	2
392	1	3	1	4	5	5	3	3	3	4	3	4	3	3	4	3	1	1	2	5	3	4	2	3	4	3	4	3	2	4	2	3	2	3	2	2	3	1	3	3	3	4	2	3	1	5	4	4	3
393	2	4	4	4	5	4	1	1	4	4	4	4	1	1	1	1	1	1	2	3	2	2	3	3	2	2	2	3	3	3	4	2	3	3	2	4	1	1	1	1	1	4	1	1	1	2	1	4	5
394	2	3	2	3	5	4	4	4	4	4	4	4	4	4	5	1	1	4	4	4	4	4	3	3	4	3	3	3	3	3	4	4	4	4	4	2	3	4	4	2	3	3	4	4	5	5	2	1	5
395	2	5	1	5	5	5	5	5	5	5	5	4	3	1	1	1	1	5	5	5	4	4	4	4	4	4	4	4	5	4	3	4	4	1	4	4	4	3	3	4	5	4	2	3	3	1	2	3	3
396	2	1	1	1	5	3	4	3	3	4	4	4	4	5	4	2	2	4	4	4	3	4	4	3	4	3	3	3	4	4	4	4	4	4	4	3	2	3	3	3	3	3	2	3	4	4	4	2	4
397	2	2	1	2	5	4	5	5	5	5	5	5	5	4	4	5	5	5	5	5	5	5	4	3	3	3	3	3	4	4	3	4	5	5	4	3	4	4	4	2	5	4	4	3	5	5	4	4	3
398	2	4	1	4	5	4	5	5	5	5	5	5	5	4	4	5	5	5	5	5	5	5	4	3	3	3	3	3	4	4	4	4	5	5	4	3	4	4	4	2	5	4	4	3	5	5	4	4	4
399	1	3	1	1	5	4	5	5	4	5	5	5	4	5	5	1	2	3	4	4	4	4	4	4	4	4	4	4	4	4	4	3	3	4	4	1	4	4	4	1	4	5	3	1	4	5	4	3	3
400	1	3	1	2	5	4	4	4	5	3	4	4	1	2	3	4	4	4	4	4	4	4	4	4	4	4	4	4	4	4	1	1	3	3	4	2	2	4	1	3	3	4	3	2	1	2	3	3	3
401	2	1	1	1	5	5	3	3	4	4	4	4	3	4	4	3	3	3	3	4	3	3	4	4	4	4	3	3	3	3	3	3	3	3	4	2	4	4	2	2	4	4	4	2	3	3	4	2	3
402	2	4	1	4	4	5	3	2	4	3	2	2	3	3	3	1	1	4	4	4	3	3	3	3	2	2	2	4	2	2	3	3	3	2	3	3	2	2	1	2	3	1	1	1	3	5	5	1	3
403	2	5	1	5	4	5	3	2	4	3	2	2	3	2	3	4	4	5	5	4	4	4	3	3	2	2	4	2	2	3	4	4	3	2	3	2	5	4	1	2	5	4	4	1	4	5	2	1	3
404	2	2	1	2	4	5	5	5	4	4	4	4	4	4	4	4	4	1	2	3	4	4	4	4	4	4	4	4	4	4	4	4	4	4	3	2	4	4	3	2	4	4	4	3	5	5	5	4	3
405	2	2	1	2	4	5	1	1	2	4	4	4	4	4	4	4	4	4	4	4	4	3	3	3	3	3	3	3	3	3	3	2	2	2	3	4	1	1	3	4	1	1	1	3	1	5	3	4	3
406	2	2	1	2	4	5	4	4	4	4	4	4	4	4	4	4	4	4	4	4	4	4	4	4	4	4	4	4	4	4	3	3	3	4	4	2	3	4	3	3	3	3	3	3	4	2	2	4	3
407	2	2	1	3	4	5	4	4	4	4	4	4	4	4	4	4	4	4	4	4	4	4	4	4	4	4	4	4	4	4	3	3	4	4	4	2	2	2	3	3	2	2	2	3	4	2	2	4	3
408	2	3	1	4	4	4	2	2	2	2	2	2	3	3	2	3	2	4	3	3	3	3	2	3	4	2	4	3	3	4	3	2	3	4	2	3	2	3	4	4	3	3	3	2	2	3	3	2	4
409	2	2	1	3	4	4	1	2	4	3	4	2	4	3	2	4	2	3	4	2	4	5	1	2	4	3	3	3	2	3	3	2	3	4	2	3	3	3	3	2	3	3	2	4	3	3	4	3	3
410	2	3	4	3	4	6	3	3	3	3	2	3	3	3	3	3	4	3	4	3	3	3	4	3	3	3	2	3	3	2	5	3	3	3	4	3	3	3	4	3	3	3	3	4	3	4	3	5	2
411	2	2	1	2	4	6	4	3	3	3	3	3	3	4	3	3	3	4	4	4	3	3	3	4	2	4	3	4	3	3	3	3	4	3	3	4	3	3	3	3	3	3	2	2	3	3	2	4	2
412	2	2	1	3	4	6	3	3	3	3	3	3	4	3	3	3	3	4	3	3	3	3	3	3	4	3	3	3	3	3	3	3	4	3	3	3	3	3	3	3	3	3	3	3	4	2	3	3	3
413	2	2	4	2	9	6	4	3	5	5	4	4	4	5	4	5	4	5	5	5	4	4	4	4	4	4	4	4	4	4	4	5	4	3	3	4	4	4	4	4	4	4	4	4	4	2	4	3	3
414	2	4	1	3	5	5	5	5	4	4	4	4	4	5	5	3	3	4	4	4	3	4	4	4	4	4	3	3	3	3	4	3	4	3	4	3	3	4	2	2	4	4	4	2	3	4	3	3	3
415	1	5	1	5	5	5	2	2	3	3	2	2	3	3	3	2	2	3	3	3	3	3	3	4	4	4	4	4	3	3	3	3	3	3	4	4	3	3	3	2	3	3	3	3	3	2	2	3	2
416	1	3	1	3	5	3	3	4	4	4	4	4	4	4	4	1	1	4	4	4	3	3	3	4	4	4	4	4	3	3	3	3	3	3	4	3	3	3	4	2	3	3	3	3	3	3	2	3	3
417	1	2	1	2	5	5	4	4	3	1	2	2	3	4	3	3	4	5	3	1	1	3	3	1	5	4	3	4	2	5	3	3	3	4	4	4	4	5	3	3	5	3	3	4	4	1	3	4	1
418	2	3	4	1	5	5	5	5	5	5	5	5	5	5	5	5	5	5	5	5	5	5	5	5	5	5	5	5	5	5	5	5	5	5	5	1	5	5	5	5	5	5	5	5	5	1	1	4	2
420	1	2	1	1	5	5	4	4	5	5	4	5	5	4	4	3	5	3	5	4	5	4	3	4	4	5	5	4	3	3	4	4	4	4	3	5	5	4	4	4	4	4	4	4	3	2	4	2	3
421	2	2	1	1	3	5	4	4	4	4	4	4	4	4	3	1	1	4	4	4	4	4	3	4	4	4	4	4	4	2	2	3	3	3	3	3	4	2	3	1	3	4	2	2	5	1	2	3	2
422	1	2	1	2	3	6	5	5	5	5	5	5	4	5	5	3	3	3	5	5	5	5	4	3	1	2	3	3	1	3	2	5	2	5	3	1	5	3	1	2	2	5	3	1	3	4	5	3	3
423	1	3	1	3	3	6	4	4	5	4	1	1	4	4	4	1	1	3	3	3	4	4	4	4	4	4	4	4	4	4	2	2	2	3	4	5	3	4	4	4	4	4	4	4	4	2	2	3	2
424	2	3	1	3	3	6	5	5	5	5	5	5	5	5	3	1	1	3	3	3	4	3	3	3	3	4	4	4	4	4	3	3	4	4	4	3	4	2	2	2	4	4	2	3	4	5	3	3	3
425	1	7	1	7	1	6	3	1	3	3	4	4	4	4	4	2	2	4	4	4	4	4	3	4	4	4	4	4	4	4	4	4	4	4	4	2	4	4	4	4	4	3	3	4	4	3	3	3	3
426	1	5	1	5	1	6	5	4	4	4	4	4	4	5	4	2	4	3	3	4	4	5	4	4	4	4	4	5	4	4	4	4	4	4	4	4	4	3	3	3	4	4	4	3	4	4	4	3	3
427	2	4	4	4	2	6	1	3	1	1	1	2	1	1	1	3	3	1	3	2	2	3	2	3	3	2	2	3	3	2	5	4	3	3	3	3	3	3	2	3	4	3	3	3	2	4	3	3	4
428	2	2	4	3	2	5	2	2	2	2	2	1	2	1	2	1	2	2	2	2	1	1	2	2	2	1	1	2	2	2	1	1	1	2	1	4	1	1	1	1	2	2	2	1	1	5	5	1	5
429	1	5	1	4	6	3	4	4	4	4	4	5	4	5	4	4	3	3	4	4	4	5	4	4	4	4	4	4	3	3	3	3	3	3	3	1	4	3	3	3	4	3	3	3	4	4	3	4	3
430	1	2	4	1	6	5	5	5	2	3	4	4	4	4	4	1	1	4	4	3	4	4	3	3	5	5	5	5	3	4	2	2	1	2	2	2	2	1	1	1	2	2	1	1	5	4	3	3	4
431	1	3	1	2	6	5	3	2	2	2	2	2	2	2	2	2	2	2	2	2	2	2	2	2	2	2	2	2	2	2	4	3	2	2	1	4	4	3	5	3	3	4	4	4	4	1	4	3	3
432	2	2	1	2	6	5	5	5	4	4	4	1	4	4	5	1	4	4	4	4	3	3	2	3	2	1	4	4	4	5	4	3	4	4	5	1	4	4	3	1	5	3	1	5	3	2	3	4	4
433	2	6	1	5	6	5	5	5	5	5	5	5	5	5	5	2	2	5	5	5	5	5	5	5	5	5	5	5	4	5	4	4	5	5	5	5	5	4	5	3	5	5	4	3	4	5	4	4	2
434	2	2	1	1	6	5	5	5	4	4	4	4	4	4	4	1	1	3	3	3	4	4	3	3	4	4	4	4	4	4	4	4	4	4	4	3	4	1	3	1	4	4	4	3	1	5	1	1	3
435	2	2	1	2	6	5	3	3	3	3	3	3	3	3	3	3	3	3	3	3	3	3	3	3	3	3	3	3	3	3	3	3	3	3	3	3	3	3	4	4	3	3	3	3	4	4	3	3	3
436	2	1	1	1	6	5	3	1	1	2	4	4	4	4	4	4	4	3	3	3	3	3	3	3	3	3	3	3	3	2	2	2	2	4	4	5	3	3	1	1	3	3	3	1	3	3	3	1	4
437	1	2	4	2	6	2	4	4	4	4	5	4	4	4	4	2	2	4	3	4	3	3	3	3	3	3	3	3	3	3	3	3	3	3	4	3	3	3	3	3	4	4	3	3	3	4	4	3	3
438	1	2	1	3	6	2	5	5	5	5	5	5	5	5	5	1	1	5	5	5	5	5	5	5	5	5	5	5	5	5	5	5	5	5	5	5	5	5	5	5	5	5	5	5	5	5	5	2	4
439	2	2	1	2	6	2	5	5	5	5	5	5	4	3	4	1	1	4	4	4	4	4	4	4	3	3	2	2	3	2	4	4	4	4	4	4	2	2	3	3	4	4	2	3	4	1	3	4	3
440	2	5	1	5	6	2	5	4	5	5	5	4	4	4	4	1	1	4	4	4	4	4	4	4	4	4	4	5	4	4	4	4	4	4	4	5	3	3	4	3	5	5	5	3	1	2	2	3	2
441	2	3	1	3	6	2	5	5	5	5	5	5	5	5	5	4	4	5	5	5	5	5	4	4	4	4	3	3	4	4	5	5	4	3	3	3	4	4	4	4	5	4	4	4	4	5	1	2	3
442	1	3	1	3	6	2	5	5	5	5	5	5	5	5	5	4	4	5	5	5	5	5	4	4	4	4	3	3	4	4	5	5	4	3	3	3	4	4	4	4	5	4	4	4	4	5	1	2	3
443	2	2	2	2	6	4	5	5	5	3	5	5	3	4	1	1	1	5	5	5	5	5	4	5	5	3	3	5	5	5	3	3	5	5	5	5	3	3	3	1	5	5	1	3	5	5	5	3	5
444	2	2	1	1	5	5	4	4	4	4	4	4	4	4	4	1	1	3	4	4	5	4	3	4	3	3	1	5	3	3	4	4	4	3	4	5	3	2	1	1	2	4	2	1	5	5	5	5	5
445	2	2	1	2	1	5	5	5	5	5	5	5	5	5	4	4	4	5	5	5	5	5	4	4	5	5	4	4	3	3	4	4	3	3	3	3	5	3	3	3	5	5	3	3	5	1	2	5	2
446	2	4	1	3	1	5	4	4	5	3	4	4	4	5	4	1	1	3	4	4	4	4	4	3	4	4	4	4	4	4	4	3	4	3	3	2	4	2	4	3	4	4	2	3	4	5	4	2	3
447	2	4	2	4	1	5	4	4	4	4	4	4	4	4	4	2	2	4	4	4	4	4	4	4	4	4	4	4	4	4	4	4	4	4	4	4	3	3	4	3	4	4	3	4	4	4	4	4	4
448	2	3	1	3	3	5	5	5	5	5	5	5	5	5	5	1	1	5	5	5	3	5	1	1	3	3	3	3	5	5	5	5	4	4	4	5	5	3	4	1	4	4	1	1	4	5	5	5	5
449	2	4	4	3	3	5	5	5	5	5	5	5	5	5	5	1	1	5	5	5	5	5	2	2	5	4	4	5	5	4	3	3	3	2	4	5	4	5	4	4	4	4	3	4	5	5	5	5	4
450	2	3	1	3	3	5	5	5	4	5	5	5	5	5	5	1	1	5	5	5	5	5	5	5	5	5	5	5	5	5	5	5	5	5	5	1	5	5	5	5	5	5	5	5	4	5	5	4	3
451	2	2	1	1	3	5	4	4	4	4	4	4	4	4	4	4	4	4	4	4	4	4	5	4	4	4	4	4	4	4	4	4	4	4	4	2	4	4	4	4	4	4	4	4	4	2	2	5	2
452	2	2	1	3	3	5	5	5	4	5	4	5	5	5	4	4	4	4	5	5	5	5	5	5	5	5	5	5	5	5	4	4	4	5	4	1	5	4	5	4	5	5	5	5	4	1	2	5	1
453	2	2	1	1	3	5	5	5	5	4	4	4	4	3	4	3	4	3	4	5	3	3	2	3	3	2	3	2	2	3	3	4	3	2	3	1	3	2	3	3	5	3	2	3	3	5	5	5	5
454	2	2	4	1	3	5	5	5	5	5	5	5	4	4	3	4	5	4	5	5	4	4	4	5	3	5	4	4	5	4	4	4	5	4	5	2	5	4	4	4	4	5	4	4	1	4	5	2	3
455	1	3	1	2	3	3	4	4	5	5	4	4	4	5	4	2	3	4	5	5	4	4	2	2	2	3	3	3	3	2	1	2	3	4	3	3	3	3	1	3	3	3	3	2	3	4	2	2	4
456	2	2	1	1	3	3	3	3	5	3	3	3	3	3	3	3	3	3	3	3	3	3	3	3	3	3	3	3	3	3	3	3	3	3	3	3	3	3	3	3	3	3	3	3	3	3	3	3	3
457	1	3	2	2	3	5	5	5	5	5	5	5	5	5	5	3	3	4	4	5	5	5	4	4	5	4	4	5	5	5	5	5	5	4	4	2	5	5	5	3	5	5	3	3	5	5	5	3	3
458	1	2	1	2	3	3	5	5	5	5	5	5	5	5	5	5	5	5	5	5	4	4	4	4	4	4	4	4	4	4	3	3	3	3	3	2	4	4	4	4	4	4	4	4	4	2	2	4	1
459	2	1	1	1	3	3	2	3	1	1	2	1	1	1	1	1	1	1	2	3	1	2	2	1	1	2	1	2	1	2	1	2	3	4	3	4	2	3	1	3	3	3	4	2	3	4	2	4	3
460	1	2	1	2	3	3	1	2	3	3	3	2	3	1	3	1	2	4	3	5	5	5	3	3	4	3	4	3	4	4	3	3	1	2	4	2	3	4	4	4	3	4	3	3	4	2	2	1	4
461	1	3	1	2	3	3	4	4	4	4	4	4	4	4	4	4	4	4	4	4	4	4	3	4	3	2	1	2	4	4	3	1	3	4	5	2	1	4	4	2	3	1	3	3	2	3	2	5	4
463	1	3	1	1	3	5	4	4	5	5	5	5	4	4	5	2	2	4	4	4	4	5	4	4	4	4	4	4	3	3	3	4	3	3	4	4	4	5	4	4	4	4	3	4	4	1	3	4	4
464	1	3	1	3	3	5	5	5	5	5	5	4	5	5	4	3	1	4	4	5	4	4	3	4	5	5	4	4	5	5	3	3	4	4	3	3	4	5	4	1	4	5	4	3	4	3	2	3	1
465	2	4	1	3	3	5	4	3	4	3	4	4	4	4	4	2	1	3	4	3	4	4	2	3	4	4	4	4	4	4	3	4	4	3	4	3	4	4	4	4	4	4	4	4	4	5	4	4	3
466	2	1	4	1	3	5	4	4	5	5	5	5	3	3	3	1	1	4	4	4	4	4	1	1	4	4	4	4	4	4	4	4	1	1	4	3	1	1	1	1	1	3	1	1	5	5	2	5	2
467	2	3	1	2	3	5	3	2	4	4	4	4	2	2	2	1	1	2	3	1	4	3	3	5	5	5	5	5	3	1	3	3	4	4	2	4	2	3	4	3	1	1	1	4	4	3	5	4	3
468	2	2	1	2	3	5	5	5	5	5	5	5	5	5	5	2	2	5	5	5	4	4	4	4	5	5	5	4	4	4	4	4	4	5	5	2	4	5	3	3	4	4	5	3	3	3	1	4	3
469	1	2	1	1	3	5	5	3	3	2	3	4	2	4	3	4	5	3	3	4	5	4	2	4	3	4	3	4	5	4	5	3	4	4	4	1	5	4	4	5	4	3	5	5	5	1	1	3	2
470	1	3	4	1	3	5	5	5	4	5	5	5	5	4	4	5	4	4	4	5	5	4	4	3	4	4	4	4	4	4	5	4	5	5	4	1	4	4	4	4	5	5	4	4	5	2	2	5	2
471	1	2	1	1	3	5	4	4	4	4	4	3	4	3	4	3	2	2	4	3	3	4	3	4	2	3	4	3	4	4	4	3	2	4	3	2	3	4	3	3	4	3	2	4	3	2	3	4	3
472	1	2	1	2	3	5	5	5	5	5	5	5	5	5	5	1	1	5	5	5	5	5	5	5	5	5	5	5	5	5	5	5	3	2	3	2	5	5	4	5	5	5	5	2	5	1	1	4	1
473	1	2	2	2	3	5	5	5	5	5	5	5	5	5	5	1	1	4	3	2	4	3	2	2	5	5	5	5	4	5	4	2	1	1	1	4	2	3	2	3	2	1	1	2	3	4	1	1	1
474	2	1	1	1	3	5	4	4	4	4	4	4	4	4	4	4	4	4	4	4	4	4	4	4	4	4	4	4	4	4	4	4	4	4	4	2	4	4	4	4	4	4	4	4	4	2	4	4	4
475	2	5	1	4	1	5	4	4	3	4	5	4	4	4	3	1	1	4	5	5	4	4	4	4	4	4	4	4	5	3	5	4	4	4	4	3	3	5	1	2	4	4	1	2	5	5	3	4	2
476	2	6	4	6	1	5	4	4	4	5	4	4	4	3	3	2	2	3	3	4	3	3	3	4	4	4	4	4	4	4	5	4	3	3	4	3	3	4	4	3	3	3	3	4	4	4	3	3	4
477	2	5	1	4	1	5	4	4	4	4	4	4	4	4	4	1	1	4	4	4	4	4	4	4	4	4	4	4	4	4	4	4	3	3	4	3	4	3	3	3	4	4	3	3	4	3	2	4	2
478	2	5	1	4	1	5	4	4	4	4	4	4	4	4	4	1	1	4	4	4	4	4	3	3	3	3	3	4	4	4	3	3	4	4	4	5	4	3	4	3	4	4	4	3	4	5	5	4	5
479	2	2	1	1	1	5	5	5	3	4	4	4	4	4	3	2	2	3	4	4	4	4	2	2	4	4	4	4	2	3	2	2	4	2	3	5	5	2	3	2	4	4	2	4	4	2	4	3	2
480	2	3	1	2	1	5	4	4	4	4	4	4	4	3	3	4	4	3	4	4	4	3	4	3	4	3	3	3	4	3	4	3	3	4	3	3	4	1	4	1	3	3	4	3	4	2	3	4	3
481	2	4	1	4	1	1	4	4	4	3	3	3	4	4	4	4	4	3	4	3	4	3	4	3	3	4	3	4	3	3	3	4	4	3	4	2	3	4	3	4	3	4	3	3	3	2	2	3	2
482	2	5	1	4	1	1	4	4	4	4	4	4	4	3	3	2	2	3	3	4	3	4	3	3	4	4	4	4	3	3	3	3	3	3	3	4	3	3	3	3	4	3	3	4	4	4	4	4	4
483	2	4	1	4	1	1	4	4	4	4	4	4	5	4	3	2	2	4	4	4	4	4	4	4	4	4	4	4	4	4	4	4	4	4	4	4	4	4	4	4	4	4	4	4	5	1	4	4	4
484	2	2	1	3	1	1	5	5	4	5	4	4	5	2	3	1	1	5	5	5	4	4	3	4	4	4	4	4	5	5	4	3	4	4	4	4	2	4	4	1	4	4	4	4	5	5	5	4	5
485	2	3	1	3	1	5	4	4	4	4	3	4	3	3	4	4	4	4	4	4	4	4	4	4	4	4	4	4	3	3	4	4	4	4	4	2	3	3	4	4	3	3	3	4	4	3	2	4	2
486	2	2	1	3	1	5	4	4	4	4	4	3	4	4	4	4	4	4	4	4	4	4	4	4	4	3	3	4	4	3	4	4	4	3	4	2	4	4	4	3	4	3	3	3	4	5	2	4	3
487	2	4	1	1	1	5	3	3	4	5	5	5	3	2	2	1	3	3	2	2	4	4	4	4	4	4	3	3	2	2	3	3	3	2	2	4	2	4	3	3	4	4	3	3	3	3	4	2	2
488	2	4	1	4	1	5	4	4	3	2	2	2	5	3	2	2	1	2	2	2	4	3	5	5	5	5	5	5	5	2	1	1	1	1	4	2	5	5	1	1	5	5	5	1	2	4	3	3	1
489	2	5	4	4	1	3	4	4	4	4	4	4	4	4	4	4	4	4	4	4	4	4	4	4	4	4	4	4	4	4	4	4	4	4	4	2	4	4	4	4	4	4	4	4	2	4	4	2	3
490	2	1	1	1	10	3	3	4	3	4	3	3	3	3	3	2	2	4	3	3	4	3	2	2	2	2	2	2	3	3	4	4	4	4	4	4	3	3	3	2	3	3	2	2	2	5	4	3	4
491	2	3	2	3	5	4	4	4	1	1	1	2	1	2	3	3	3	1	1	1	2	1	3	2	2	3	2	2	3	2	2	3	3	3	2	5	1	2	2	1	2	2	3	1	3	4	4	2	4
[truncated: 55 more columns]
